# Supplementary material for: Genome-wide identification and evolutionary analysis of RLKs involved in the response to aluminium stress in peanut
Source: BMC Plant Biol. 2021 Jun 21;21:281. doi: 10.1186/s12870-021-03031-4 (PMC8215822; doi:10.1186/s12870-021-03031-4)
Supplement: Supplementary file 1 — Additional file 1: Complete list and classification of 1311 AhRLKs in peanut. [file 12870_2021_3031_MOESM1_ESM.xlsx]

## Sheet: List of the 1311 AhRLKs 
Type	Gene	mRNA ID	Gene Length	Chromosome	Physical Position	pozition of kinase domain	Gene Description
LRR	AH00G00450	AH00G00450.1	3675	Unassemble_00	303850-307524(+)	672-962	Receptor-like protein kinase HAIKU2
LRR	AH00G00490	AH00G00490.2	4597	Unassemble_00	342473-347069(+)	322-588	Receptor-like protein kinase HSL1-like protein
LRR	AH00G03130	AH00G03130.1	3522	Unassemble_00	4156236-4159757(+)	502-696	Receptor-like protein kinase HERK 1
LRR	AH01G03310	AH01G03310.1	4054	Chr01	4153429-4157482(+)	774-975	probable LRR receptor-like serine/threonine-protein kinase At4g26540
LRR	AH01G06320	AH01G06320.1	3806	Chr01	8075245-8079050(-)	364-627	Probable inactive receptor kinase At5g58300
LRR	AH01G06350	AH01G06350.1	5569	Chr01	8145186-8150754(+)	625-887	Probable LRR receptor-like serine/threonine-protein kinase At1g06840
LRR	AH01G08370	AH01G08370.1	7042	Chr01	10733781-10740822(+)	642-906	Probable leucine-rich repeat receptor-like protein kinase At5g49770
LRR	AH01G09250	AH01G09250.1	18065	Chr01	11727463-11745527(+)	1758-2037	Probable LRR receptor-like serine/threonine-protein kinase At3g47570
LRR	AH01G10050	AH01G10050.1	8634	Chr01	12931394-12940027(-)	308-501	LRR receptor-like serine/threonine-protein kinase FEI 1
LRR	AH01G10890	AH01G10890.1	4133	Chr01	15886028-15890160(-)	389-584	Probable inactive receptor kinase At5g67200
LRR	AH01G11110	AH01G11110.1	3292	Chr01	16923730-16927021(-)	489-713	Probable LRR receptor-like serine/threonine-protein kinase At4g37250
LRR	AH01G11290	AH01G11290.1	4387	Chr01	17871189-17875575(-)	520-787	Probable receptor-like protein kinase At2g23200
LRR	AH01G12850	AH01G12850.1	4380	Chr01	24777759-24782138(-)	699-964	Leucine-rich repeat receptor-like serine/threonine-protein kinase BAM1
LRR	AH01G16210	AH01G16210.1	4502	Chr01	49260659-49265160(-)	417-618	Probable LRR receptor-like serine/threonine-protein kinase IRK
LRR	AH01G16920	AH01G16920.1	3711	Chr01	53853257-53856967(+)	546-741	Receptor-like protein kinase FERONIA
LRR	AH01G19790	AH01G19790.1	3281	Chr01	86126733-86130013(-)	394-652	Probable inactive receptor kinase At2g26730
LRR	AH01G20770	AH01G20770.1	2594	Chr01	92638835-92641428(+)	345-609	Pollen receptor-like kinase 3
LRR	AH01G21880	AH01G21880.1	2295	Chr01	93981455-93983749(+)	105-339	Probable LRR receptor-like serine/threonine-protein kinase At1g56140
LRR	AH01G23400	AH01G23400.1	5187	Chr01	95798324-95803510(-)	292-489	Probable LRR receptor-like serine/threonine-protein kinase At2g23950
LRR	AH01G23890	AH01G23890.1	3562	Chr01	96258537-96262098(-)	527-821	Probable LRR receptor-like serine/threonine-protein kinase At2g24230
LRR	AH01G26450	AH01G26450.1	2523	Chr01	99730976-99733498(+)	527-790	Receptor-like protein kinase ANXUR1
LRR	AH01G28420	AH01G28420.1	3542	Chr01	102272466-102276007(-)	798-1029	Probable LRR receptor-like serine/threonine-protein kinase At3g47570
LRR	AH01G28430	AH01G28430.1	3459	Chr01	102309637-102313095(-)	800-1031	Probable LRR receptor-like serine/threonine-protein kinase At3g47570
LRR	AH01G30120	AH01G30120.1	5251	Chr01	104139695-104144945(+)	640-834	Probable leucine-rich repeat receptor-like protein kinase At5g49770
LRR	AH01G31960	AH01G31960.1	3863	Chr01	106656227-106660089(-)	350-541	Probable inactive receptor kinase At2g26730
LRR	AH01G33510	AH01G33510.1	4038	Chr01	109419965-109424002(-)	811-1006	Probable LRR receptor-like serine/threonine-protein kinase At1g74360
LRR	AH01G33700	AH01G33700.1	2544	Chr01	109705871-109708414(-)	507-776	Probable receptor-like protein kinase At5g61350
LRR	AH01G34440	AH01G34440.1	3610	Chr01	110783654-110787263(-)	339-534	LRR receptor-like serine/threonine-protein kinase FEI 1
LRR	AH02G01090	AH02G01090.1	3080	Chr02	1242243-1245322(+)	301-567	Probably inactive leucine-rich repeat receptor-like protein kinase At5g48380
LRR	AH02G10550	AH02G10550.1	1278	Chr02	20157574-20158851(-)	72-338	Receptor-like protein kinase FERONIA
LRR	AH02G10650	AH02G10650.1	4418	Chr02	20541850-20546267(-)	712-979	LRR receptor-like kinase family protein
LRR	AH02G17300	AH02G17300.1	12243	Chr02	68100691-68112933(-)	621-888	Probable LRR receptor-like serine/threonine-protein kinase At5g48740
LRR	AH02G19320	AH02G19320.1	6905	Chr02	81815172-81822076(+)	607-804	Probable LRR receptor-like serine/threonine-protein kinase At1g67720
LRR	AH02G22060	AH02G22060.1	3671	Chr02	90055839-90059509(+)	473-637	LRR receptor-like serine/threonine-protein kinase EFR isoform X2
LRR	AH02G23370	AH02G23370.1	3157	Chr02	92764343-92767499(-)	548-810	Probably inactive leucine-rich repeat receptor-like protein kinase IMK2
LRR	AH02G24390	AH02G24390.1	4488	Chr02	94439680-94444167(-)	684-947	Probable LRR receptor-like serine/threonine-protein kinase IRK
LRR	AH02G25270	AH02G25270.1	312	Chr02	95931456-95931767(-)	22-70	Putative LRR receptor-like serine/threonine-protein kinase At4g08850 family
LRR	AH02G25320	AH02G25320.1	2403	Chr02	95983740-95986142(-)	418-678	probable leucine-rich repeat receptor-like protein kinase At1g35710
LRR	AH02G25380	AH02G25380.1	7178	Chr02	96050167-96057344(+)	418-681	probable leucine-rich repeat receptor-like protein kinase At1g35710
LRR	AH02G25390	AH02G25390.1	2234	Chr02	96057977-96060210(+)	440-703	probable leucine-rich repeat receptor-like protein kinase At1g35710
LRR	AH02G27570	AH02G27570.1	2548	Chr02	98903294-98905841(-)	309-518	Probable LRR receptor-like serine/threonine-protein kinase RKF3
LRR	AH03G02090	AH03G02090.1	3571	Chr03	2393505-2397075(-)	499-761	Receptor-like protein kinase HERK 1
LRR	AH03G05040	AH03G05040.1	3869	Chr03	5162423-5166291(-)	473-739	Probable LRR receptor-like serine/threonine-protein kinase At2g16250
LRR	AH03G05840	AH03G05840.1	5655	Chr03	5998283-6003937(-)	377-641	Inactive leucine-rich repeat receptor-like serine/threonine-protein kinase At1g60630
LRR	AH03G07130	AH03G07130.1	4761	Chr03	7185914-7190674(-)	706-903	Receptor protein kinase CLAVATA1
LRR	AH03G10270	AH03G10270.1	4632	Chr03	10934736-10939367(+)	628-892	Putative LRR receptor-like serine/threonine-protein kinase
LRR	AH03G10380	AH03G10380.1	4746	Chr03	11034657-11039402(-)	723-990	Leucine-rich repeat receptor-like protein kinase TDR
LRR	AH03G12690	AH03G12690.1	4630	Chr03	14930853-14935482(-)	677-745	Probable leucine-rich repeat receptor-like protein kinase At2g33170
LRR	AH03G15530	AH03G15530.1	1377	Chr03	22724212-22725588(+)	113-258	Receptor-like protein kinase HSL1
LRR	AH03G17910	AH03G17910.1	5370	Chr03	28411779-28417148(-)	509-703	Receptor-like protein kinase THESEUS 1
LRR	AH03G18900	AH03G18900.1	5269	Chr03	30725838-30731106(-)	51-310	Putative LRR receptor-like serine/threonine-protein kinase At1g53430 family
LRR	AH03G19570	AH03G19570.1	3530	Chr03	32132150-32135679(+)	706-941	Leucine-rich repeat receptor-like protein kinase TDR
LRR	AH03G20310	AH03G20310.1	2376	Chr03	34297441-34299816(-)	492-760	Probable receptor-like protein kinase At4g39110
LRR	AH03G22090	AH03G22090.1	3217	Chr03	40419965-40423181(-)	125-320	Probable LRR receptor-like serine/threonine-protein kinase At1g56140
LRR	AH03G24540	AH03G24540.1	2688	Chr03	50943991-50946678(-)	370-634	Pollen receptor-like kinase 3
LRR	AH03G26440	AH03G26440.1	2828	Chr03	68795948-68798775(+)	363-629	Pollen receptor-like kinase 1
LRR	AH03G28970	AH03G28970.1	3874	Chr03	102510477-102514350(-)	332-595	Probable inactive receptor kinase At4g23740
LRR	AH03G30260	AH03G30260.1	4392	Chr03	112664784-112669175(-)	371-628	Probable LRR receptor-like serine/threonine-protein kinase At1g63430
LRR	AH03G32100	AH03G32100.1	3370	Chr03	118881523-118884892(+)	277-473	Probable LRR receptor-like serine/threonine-protein kinase At5g63710
LRR	AH03G35600	AH03G35600.1	2947	Chr03	126632726-126635672(+)	338-580	Probably inactive leucine-rich repeat receptor-like protein kinase At5g48380
LRR	AH03G35610	AH03G35610.1	2075	Chr03	126637982-126640056(+)	320-567	Probably inactive leucine-rich repeat receptor-like protein kinase At5g48380
LRR	AH03G36700	AH03G36700.1	4368	Chr03	128256150-128260517(-)	46-246	Putative LRR receptor-like serine/threonine-protein kinase (Fragment)
LRR	AH03G37290	AH03G37290.1	4451	Chr03	129139403-129143853(+)	686-965	Receptor-like protein kinase HSL1
LRR	AH03G39610	AH03G39610.1	6741	Chr03	132348068-132354808(+)	597-797	Nodulation receptor kinase
LRR	AH03G40000	AH03G40000.1	1140	Chr03	132880680-132881819(-)	2-143	Putative leucine-rich repeat receptor-like protein kinase At2g19210
LRR	AH03G42030	AH03G42030.1	3695	Chr03	135331049-135334743(-)	445-703	Probable LRR receptor-like serine/threonine-protein kinase At1g14390
LRR	AH03G44020	AH03G44020.1	2905	Chr03	137579003-137581907(-)	384-644	Probable inactive receptor kinase At1g48480
LRR	AH03G44270	AH03G44270.1	1908	Chr03	137845449-137847356(-)	321-555	Probable receptor-like protein kinase At1g11050
LRR	AH03G45060	AH03G45060.1	5305	Chr03	138641340-138646644(+)	283-483	Probable LRR receptor-like serine/threonine-protein kinase At5g10290
LRR	AH03G45710	AH03G45710.1	5168	Chr03	139239188-139244355(-)	302-523	BRASSINOSTEROID INSENSITIVE 1-associated receptor kinase 1
LRR	AH03G45720	AH03G45720.1	4848	Chr03	139245304-139250151(-)	294-498	BRASSINOSTEROID INSENSITIVE 1-associated receptor kinase 1
LRR	AH03G46570	AH03G46570.1	10920	Chr03	140224620-140235539(-)	927-1121	LRR receptor-like serine/threonine-protein kinase GSO1
LRR	AH03G46800	AH03G46800.1	4215	Chr03	140436409-140440623(+)	674-957	LRR receptor-like serine/threonine-protein kinase FLS2
LRR	AH03G47470	AH03G47470.1	4649	Chr03	141231019-141235667(+)	965-1251	LRR receptor-like serine/threonine-protein kinase GSO1
LRR	AH03G47950	AH03G47950.1	1248	Chr03	141639772-141641019(-)	43-237	Receptor-like protein kinase FERONIA
LRR	AH03G48740	AH03G48740.1	4917	Chr03	142716505-142721421(-)	616-812	Probable LRR receptor-like serine/threonine-protein kinase At1g67720
LRR	AH04G02670	AH04G02670.1	4246	Chr04	3278360-3282605(-)	691-960	Leucine-rich repeat receptor-like serine/threonine-protein kinase BAM1
LRR	AH04G03750	AH04G03750.1	3033	Chr04	4578077-4581109(+)	515-783	BRASSINOSTEROID INSENSITIVE 1-associated receptor kinase 1, putative
LRR	AH04G06340	AH04G06340.1	7339	Chr04	7701112-7708450(+)	634-868	Probable leucine-rich repeat receptor-like protein kinase At5g49770
LRR	AH04G06840	AH04G06840.1	5857	Chr04	8583189-8589045(+)	923-1188	LRR receptor-like serine/threonine-protein kinase FLS2
LRR	AH04G09430	AH04G09430.1	4871	Chr04	15819136-15824006(-)	786-985	Probable LRR receptor-like serine/threonine-protein kinase At4g20940
LRR	AH04G09450	AH04G09450.1	2505	Chr04	15835747-15838251(-)	521-785	Probable receptor-like protein kinase At1g30570
LRR	AH04G10850	AH04G10850.1	2375	Chr04	20199871-20202245(+)	279-376	LRR receptor-like serine/threonine-protein kinase GSO1
LRR	AH04G10980	AH04G10980.1	4463	Chr04	20496111-20500573(-)	902-1180	LRR receptor-like serine/threonine-protein kinase GSO1
LRR	AH04G12950	AH04G12950.1	3168	Chr04	30471442-30474609(+)	506-720	Receptor-like protein kinase HSL1
LRR	AH04G16260	AH04G16260.1	2202	Chr04	68472189-68474390(-)	14-56	Putative leucine-rich repeat receptor-like protein kinase At2g19210
LRR	AH04G19110	AH04G19110.1	3831	Chr04	93912058-93915888(-)	881-1158	Probable leucine-rich repeat receptor-like protein kinase At1g35710
LRR	AH04G20490	AH04G20490.1	1991	Chr04	101397460-101399450(+)	248-505	Putative LRR receptor-like serine/threonine-protein kinase At4g08850 family
LRR	AH04G20510	AH04G20510.1	2393	Chr04	101468184-101470576(+)	456-719	probable leucine-rich repeat receptor-like protein kinase At1g35710
LRR	AH04G21710	AH04G21710.1	222	Chr04	106786441-106786662(-)	1-56	Receptor-like protein kinase HSL1
LRR	AH04G21720	AH04G21720.1	274	Chr04	106786732-106787005(-)	25-61	Receptor-like protein kinase HSL1
LRR	AH04G22280	AH04G22280.1	4452	Chr04	108536291-108540742(-)	676-872	Probable LRR receptor-like serine/threonine-protein kinase IRK
LRR	AH04G22860	AH04G22860.1	2697	Chr04	109758319-109761015(+)	546-741	Receptor-like protein kinase FERONIA
LRR	AH04G22900	AH04G22900.1	3349	Chr04	109911089-109914437(-)	351-612	Probable inactive receptor kinase At5g58300
LRR	AH04G22980	AH04G22980.1	7292	Chr04	110065331-110072622(+)	624-893	Probable LRR receptor-like serine/threonine-protein kinase At1g06840
LRR	AH04G23000	AH04G23000.1	7869	Chr04	110085137-110093005(+)	637-898	Probable LRR receptor-like serine/threonine-protein kinase At1g06840
LRR	AH04G28130	AH04G28130.1	3262	Chr04	119827749-119831010(-)	307-577	Probably inactive leucine-rich repeat receptor-like protein kinase At5g48380
LRR	AH04G28630	AH04G28630.1	3924	Chr04	120610089-120614012(+)	747-1016	Putative LRR receptor-like serine/threonine-protein kinase
LRR	AH04G28680	AH04G28680.1	3637	Chr04	120688227-120691863(+)	768-1037	Putative LRR receptor-like serine/threonine-protein kinase
LRR	AH04G28700	AH04G28700.1	3806	Chr04	120714187-120717992(+)	778-1046	Putative LRR receptor-like serine/threonine-protein kinase
LRR	AH04G28740	AH04G28740.1	3698	Chr04	120749352-120753049(+)	773-1041	Putative LRR receptor-like serine/threonine-protein kinase
LRR	AH04G28760	AH04G28760.1	3920	Chr04	120795114-120799033(+)	771-1039	Putative LRR receptor-like serine/threonine-protein kinase
LRR	AH04G28790	AH04G28790.1	3605	Chr04	120848662-120852266(+)	769-1032	Putative LRR receptor-like serine/threonine-protein kinase
LRR	AH05G00910	AH05G00910.1	9025	Chr05	868869-877893(+)	320-580	LRR receptor-like serine/threonine-protein kinase FEI 1
LRR	AH05G01070	AH05G01070.1	3860	Chr05	1007056-1010915(-)	723-975	Probable LRR receptor-like serine/threonine-protein kinase At3g47570
LRR	AH05G03990	AH05G03990.1	5705	Chr05	4425160-4430864(+)	692-957	Leucine-rich repeat receptor-like serine/threonine-protein kinase BAM1
LRR	AH05G04030	AH05G04030.1	4959	Chr05	4468590-4473548(+)	694-905	LRR receptor-like serine/threonine-protein kinase HSL2
LRR	AH05G05060	AH05G05060.1	3573	Chr05	5939831-5943403(+)	443-678	Probable receptor-like protein kinase At5g24010
LRR	AH05G07910	AH05G07910.1	3390	Chr05	10515045-10518434(+)	847-1103	Probable LRR receptor-like serine/threonine-protein kinase At4g36180
LRR	AH05G08580	AH05G08580.1	4046	Chr05	11510447-11514492(-)	601-809	Probable LRR receptor-like serine/threonine-protein kinase At1g12460
LRR	AH05G09650	AH05G09650.1	4811	Chr05	17664079-17668889(-)	452-654	Probable LRR receptor-like serine/threonine-protein kinase At1g14390
LRR	AH05G17070	AH05G17070.1	5141	Chr05	41255053-41260193(-)	375-632	Probable LRR receptor-like serine/threonine-protein kinase At1g63430
LRR	AH05G19750	AH05G19750.1	4351	Chr05	68801666-68806016(-)	793-1061	Receptor-like protein kinase 2
LRR	AH05G20280	AH05G20280.1	2695	Chr05	77776769-77779463(+)	519-718	Receptor-like protein kinase FERONIA
LRR	AH05G20290	AH05G20290.1	2966	Chr05	77781056-77784021(+)	525-719	Receptor-like protein kinase FERONIA
LRR	AH05G22090	AH05G22090.1	2657	Chr05	88811495-88814151(-)	212-413	Probable leucine-rich repeat receptor-like protein kinase At1g68400
LRR	AH05G22210	AH05G22210.1	3669	Chr05	88912876-88916544(+)	736-946	LRR receptor-like serine/threonine-protein kinase HSL2
LRR	AH05G24630	AH05G24630.1	4316	Chr05	92550548-92554863(+)	341-604	Pollen receptor-like kinase 1
LRR	AH05G25130	AH05G25130.1	4294	Chr05	93296977-93301270(+)	555-762	Probable LRR receptor-like serine/threonine-protein kinase At4g29180
LRR	AH05G25470	AH05G25470.1	3185	Chr05	94046253-94049437(-)	686-959	Receptor-like protein kinase HSL1
LRR	AH05G25480	AH05G25480.1	4592	Chr05	94052046-94056637(-)	691-971	Receptor-like protein kinase HSL1
LRR	AH05G25500	AH05G25500.1	4280	Chr05	94104677-94108956(-)	696-901	Receptor-like protein kinase HSL1
LRR	AH05G29080	AH05G29080.1	3328	Chr05	101083008-101086335(-)	355-613	Probable inactive receptor kinase RLK902
LRR	AH05G32260	AH05G32260.1	6734	Chr05	106776174-106782907(+)	321-516	LRR receptor-like serine/threonine-protein kinase FEI 1
LRR	AH05G35450	AH05G35450.1	3045	Chr05	111820662-111823706(+)	405-600	Probable receptor-like protein kinase At5g24010
LRR	AH05G36970	AH05G36970.1	1598	Chr05	113404790-113406387(-)	270-351	Probable leucine-rich repeat receptor-like protein kinase At5g05160
LRR	AH05G37250	AH05G37250.1	3669	Chr05	113570388-113574056(+)	695-953	Leucine-rich repeat receptor-like tyrosine-protein kinase PXC3
LRR	AH05G37630	AH05G37630.1	2357	Chr05	113858981-113861337(+)	358-509	Receptor protein kinase CLAVATA1
LRR	AH05G38640	AH05G38640.1	9707	Chr05	115056794-115066500(-)	602-801	Nodulation receptor kinase
LRR	AH06G00510	AH06G00510.1	2007	Chr06	1987172-1989178(-)	319-521	Probable LRR receptor-like serine/threonine-protein kinase RKF3
LRR	AH06G01640	AH06G01640.1	3775	Chr06	3361118-3364892(-)	607-869	Probably inactive leucine-rich repeat receptor-like protein kinase At5g06940
LRR	AH06G01960	AH06G01960.1	3987	Chr06	3838404-3842390(-)	680-883	Leucine-rich repeat receptor-like tyrosine-protein kinase PXC3
LRR	AH06G10290	AH06G10290.1	3506	Chr06	13692844-13696349(-)	712-982	Leucine-rich repeat receptor-like protein kinase PXL2
LRR	AH06G14600	AH06G14600.1	10218	Chr06	23285677-23295894(-)	618-815	Probable LRR receptor-like serine/threonine-protein kinase At1g67720
LRR	AH06G14800	AH06G14800.1	4562	Chr06	24844080-24848641(+)	815-1089	LRR receptor-like serine/threonine-protein kinase RCH1
LRR	AH06G21320	AH06G21320.1	4559	Chr06	90552655-90557213(-)	491-751	Probable inactive leucine-rich repeat receptor-like protein kinase At3g03770
LRR	AH06G23460	AH06G23460.1	4743	Chr06	98068171-98072913(+)	785-982	LRR receptor-like serine/threonine-protein kinase RPK2
LRR	AH06G25200	AH06G25200.1	4975	Chr06	102539803-102544777(-)	487-737	Probable inactive leucine-rich repeat receptor-like protein kinase At3g03770
LRR	AH06G26560	AH06G26560.1	3702	Chr06	105287802-105291503(+)	392-592	Probable LRR receptor-like serine/threonine-protein kinase IRK
LRR	AH06G27140	AH06G27140.1	2951	Chr06	106348984-106351934(-)	315-571	Probable inactive receptor kinase At4g23740
LRR	AH06G28410	AH06G28410.1	2760	Chr06	108773490-108776249(+)	332-600	Pollen receptor-like kinase 1
LRR	AH07G04000	AH07G04000.1	7659	Chr07	3462621-3470279(+)	685-886	Probable LRR receptor-like serine/threonine-protein kinase At1g07650
LRR	AH07G04800	AH07G04800.1	5334	Chr07	4293290-4298623(+)	715-917	Leucine-rich repeat receptor-like serine/threonine-protein kinase BAM3
LRR	AH07G05670	AH07G05670.1	4550	Chr07	5661968-5666517(+)	545-745	Probable inactive receptor kinase At5g10020
LRR	AH07G05990	AH07G05990.1	3788	Chr07	6107014-6110801(-)	650-929	Leucine-rich repeat receptor-like protein kinase PEPR1
LRR	AH07G06000	AH07G06000.1	4560	Chr07	6111310-6115869(-)	669-796	Leucine-rich repeat receptor-like protein kinase PEPR1
LRR	AH07G06040	AH07G06040.1	3085	Chr07	6141149-6144233(-)	531-734	Receptor-like protein kinase
LRR	AH07G07660	AH07G07660.1	3069	Chr07	8460433-8463501(+)	554-816	Probable leucine-rich repeat receptor-like protein kinase IMK3
LRR	AH07G08510	AH07G08510.1	3020	Chr07	10112586-10115605(-)	332-562	Probable LRR receptor-like serine/threonine-protein kinase At3g47570
LRR	AH07G08540	AH07G08540.1	3431	Chr07	10150970-10154400(-)	706-1001	Probable LRR receptor-like serine/threonine-protein kinase At3g47570
LRR	AH07G08550	AH07G08550.1	1941	Chr07	10205726-10207666(-)	141-435	Probable LRR receptor-like serine/threonine-protein kinase At3g47570
LRR	AH07G08580	AH07G08580.1	3116	Chr07	10231686-10234801(-)	418-576	Probable LRR receptor-like serine/threonine-protein kinase At3g47570
LRR	AH07G08660	AH07G08660.1	2077	Chr07	10468166-10470242(-)	414-597	Probable LRR receptor-like serine/threonine-protein kinase At3g47570
LRR	AH07G08670	AH07G08670.1	3566	Chr07	10503734-10507299(-)	707-920	Probable LRR receptor-like serine/threonine-protein kinase At3g47570
LRR	AH07G08680	AH07G08680.1	3567	Chr07	10512895-10516461(-)	706-1002	Probable LRR receptor-like serine/threonine-protein kinase At3g47570
LRR	AH07G08690	AH07G08690.1	3475	Chr07	10544620-10548094(-)	706-1002	Probable LRR receptor-like serine/threonine-protein kinase At3g47570
LRR	AH07G08710	AH07G08710.1	1347	Chr07	10570453-10571799(+)	11-270	Putative LRR receptor-like serine/threonine-protein kinase
LRR	AH07G08720	AH07G08720.1	8484	Chr07	10578268-10586751(-)	1556-1770	Probable LRR receptor-like serine/threonine-protein kinase At3g47570
LRR	AH07G08730	AH07G08730.1	3531	Chr07	10613002-10616532(-)	716-950	Probable LRR receptor-like serine/threonine-protein kinase At3g47570
LRR	AH07G08740	AH07G08740.1	4796	Chr07	10624443-10629238(-)	718-931	Probable LRR receptor-like serine/threonine-protein kinase At3g47570
LRR	AH07G10480	AH07G10480.1	3261	Chr07	14013395-14016655(+)	348-539	Probable inactive receptor kinase At1g48480
LRR	AH07G11970	AH07G11970.1	7483	Chr07	16848904-16856386(-)	618-880	Probable LRR receptor-like serine/threonine-protein kinase At1g06840
LRR	AH07G12000	AH07G12000.1	4440	Chr07	17001939-17006378(+)	368-631	Probable inactive receptor kinase At5g58300
LRR	AH07G18290	AH07G18290.1	345	Chr07	55090322-55090666(-)	43-89	Probable LRR receptor-like serine/threonine-protein kinase At1g51880
LRR	AH07G18750	AH07G18750.1	2745	Chr07	56602729-56605473(-)	505-696	Probable receptor-like protein kinase At4g39110
LRR	AH07G21700	AH07G21700.1	4171	Chr07	70526194-70530364(-)	349-611	Probable inactive receptor kinase At5g58300
LRR	AH07G22850	AH07G22850.1	5968	Chr07	75575269-75581236(+)	733-1000	Leucine-rich repeat receptor-like serine/threonine-protein kinase At1g17230
LRR	AH07G24340	AH07G24340.1	11109	Chr07	79666018-79677126(-)	688-886	Probable leucine-rich repeat receptor-like serine/threonine-protein kinase At3g14840
LRR	AH07G24350	AH07G24350.1	9808	Chr07	79691795-79701602(-)	642-842	Probable leucine-rich repeat receptor-like serine/threonine-protein kinase At3g14840
LRR	AH07G24380	AH07G24380.1	9263	Chr07	79722427-79731689(-)	668-868	Probable leucine-rich repeat receptor-like serine/threonine-protein kinase At3g14840
LRR	AH07G24390	AH07G24390.1	9933	Chr07	79759470-79769402(-)	668-867	Probable leucine-rich repeat receptor-like serine/threonine-protein kinase At3g14840
LRR	AH07G24540	AH07G24540.1	14193	Chr07	80002932-80017124(-)	662-862	Probable leucine-rich repeat receptor-like serine/threonine-protein kinase At3g14840
LRR	AH07G24560	AH07G24560.1	8506	Chr07	80050069-80058574(-)	272-471	Probable leucine-rich repeat receptor-like serine/threonine-protein kinase At3g14840
LRR	AH07G24580	AH07G24580.1	14110	Chr07	80095976-80110085(-)	677-876	Probable leucine-rich repeat receptor-like serine/threonine-protein kinase At3g14840
LRR	AH07G24590	AH07G24590.1	13105	Chr07	80161959-80175063(-)	666-866	Probable leucine-rich repeat receptor-like serine/threonine-protein kinase At3g14840
LRR	AH07G24610	AH07G24610.1	9006	Chr07	80222199-80231204(+)	669-869	Probable LRR receptor-like serine/threonine-protein kinase At1g53430
LRR	AH07G25430	AH07G25430.1	2530	Chr07	81981065-81983594(+)	51-246	Putative LRR receptor-like serine/threonine-protein kinase At1g56130 family
LRR	AH08G01090	AH08G01090.1	2990	Chr08	1951141-1954130(+)	369-644	Leucine-rich repeat receptor-like protein kinase PXC1
LRR	AH08G01150	AH08G01150.1	3429	Chr08	2120707-2124135(+)	846-1116	Probable LRR receptor-like serine/threonine-protein kinase At4g36180
LRR	AH08G04910	AH08G04910.1	3613	Chr08	9033856-9037468(-)	330-533	Probable inactive receptor kinase At4g23740
LRR	AH08G04970	AH08G04970.1	3810	Chr08	9095947-9099756(+)	775-974	LRR receptor-like serine/threonine-protein kinase RCH1
LRR	AH08G08620	AH08G08620.1	3580	Chr08	15874026-15877605(+)	673-895	Receptor-like protein kinase HAIKU2
LRR	AH08G10510	AH08G10510.1	4253	Chr08	18776095-18780347(+)	385-640	Probable inactive receptor kinase At5g67200
LRR	AH08G13530	AH08G13530.1	3440	Chr08	27865153-27868592(+)	186-376	Putative LRR receptor-like serine/threonine-protein kinase At1g06840 family
LRR	AH08G14240	AH08G14240.1	3587	Chr08	28661664-28665250(-)	502-696	Receptor-like protein kinase HERK 1
LRR	AH08G18410	AH08G18410.1	3777	Chr08	34252079-34255855(+)	682-957	Receptor-like protein kinase HSL1
LRR	AH08G21080	AH08G21080.1	3546	Chr08	38330111-38333656(-)	517-711	Receptor-like protein kinase THESEUS 1
LRR	AH08G23240	AH08G23240.1	5214	Chr08	41949671-41954884(-)	577-837	Probable inactive leucine-rich repeat receptor-like protein kinase At3g03770
LRR	AH08G24610	AH08G24610.1	2690	Chr08	44355396-44358085(+)	503-703	Probable receptor-like protein kinase At4g39110
LRR	AH08G28070	AH08G28070.1	4795	Chr08	48454961-48459755(-)	290-563	Probable LRR receptor-like serine/threonine-protein kinase At5g63710
LRR	AH08G30030	AH08G30030.1	7258	Chr08	50843737-50850994(-)	506-756	Probable inactive leucine-rich repeat receptor-like protein kinase At3g03770
LRR	AH08G30470	AH08G30470.1	3906	Chr08	51196968-51200873(-)	799-998	Probable LRR receptor-like serine/threonine-protein kinase At1g74360
LRR	AH09G03630	AH09G03630.1	12971	Chr09	3956188-3969158(-)	777-971	Receptor-like protein kinase At3g21340
LRR	AH09G03860	AH09G03860.3	8933	Chr09	4165693-4174625(+)	225-421	Putative leucine-rich repeat receptor-like protein kinase At2g19210
LRR	AH09G04000	AH09G04000.1	12152	Chr09	4365830-4377981(+)	154-350	Probable LRR receptor-like serine/threonine-protein kinase At1g51820
LRR	AH09G04030	AH09G04030.1	4591	Chr09	4399780-4404370(+)	354-550	Probable LRR receptor-like serine/threonine-protein kinase At1g51860
LRR	AH09G04050	AH09G04050.1	1844	Chr09	4431773-4433616(+)	5-153	Putative LRR receptor-like serine/threonine-protein kinase
LRR	AH09G07970	AH09G07970.1	414	Chr09	10843083-10843496(-)	1-123	probable LRR receptor-like serine/threonine-protein kinase At3g47570
LRR	AH09G08460	AH09G08460.1	2417	Chr09	11556795-11559211(-)	231-481	Probable LRR receptor-like serine/threonine-protein kinase At3g47570
LRR	AH09G08510	AH09G08510.1	1920	Chr09	11566278-11568197(+)	285-535	Probable LRR receptor-like serine/threonine-protein kinase At3g47570
LRR	AH09G08530	AH09G08530.1	1939	Chr09	11571632-11573570(-)	431-587	Putative LRR receptor-like serine/threonine-protein kinase At3g47570 family
LRR	AH09G08540	AH09G08540.1	3666	Chr09	11586731-11590396(+)	717-945	Probable LRR receptor-like serine/threonine-protein kinase At3g47570
LRR	AH09G10060	AH09G10060.1	3085	Chr09	14807872-14810956(+)	368-629	Pollen receptor-like kinase 3
LRR	AH09G13110	AH09G13110.1	3008	Chr09	26938511-26941518(+)	496-691	Probable receptor-like protein kinase At5g24010
LRR	AH09G16620	AH09G16620.1	21770	Chr09	58128382-58150151(+)	722-994	Leucine-rich repeat receptor-like protein kinase PXL1
LRR	AH09G17100	AH09G17100.1	2699	Chr09	64947784-64950482(+)	538-735	Receptor-like protein kinase ANXUR2
LRR	AH09G17330	AH09G17330.1	4555	Chr09	67303606-67308160(-)	799-1041	Probable leucine-rich repeat receptor-like protein kinase At5g63930
LRR	AH09G18420	AH09G18420.1	4234	Chr09	77493058-77497291(+)	151-350	Leucine-rich repeat receptor-like protein kinase PXC1
LRR	AH09G19430	AH09G19430.1	4700	Chr09	85118451-85123150(+)	412-675	Leucine-rich repeat receptor protein kinase EMS1
LRR	AH09G25200	AH09G25200.1	3819	Chr09	109942359-109946177(-)	993-1265	Leucine-rich repeat receptor protein kinase EMS1
LRR	AH09G25780	AH09G25780.1	7246	Chr09	110789157-110796402(+)	672-927	LRR receptor-like serine/threonine-protein kinase ERL1
LRR	AH09G27970	AH09G27970.1	3400	Chr09	112896896-112900295(+)	465-697	Receptor protein kinase-like protein At4g34220
LRR	AH09G33200	AH09G33200.1	4147	Chr09	118440948-118445094(+)	785-1054	Probable LRR receptor-like serine/threonine-protein kinase At1g34110
LRR	AH09G33440	AH09G33440.1	5380	Chr09	118723021-118728400(+)	301-574	Somatic embryogenesis receptor kinase 1
LRR	AH10G00940	AH10G00940.1	5944	Chr10	974730-980673(-)	652-922	Probable LRR receptor-like serine/threonine-protein kinase RFK1
LRR	AH10G01420	AH10G01420.1	5341	Chr10	1356925-1362265(+)	897-1108	Probable LRR receptor-like serine/threonine-protein kinase At3g47570
LRR	AH10G01430	AH10G01430.1	6864	Chr10	1362434-1369297(+)	712-977	Probable LRR receptor-like serine/threonine-protein kinase At3g47570
LRR	AH10G01450	AH10G01450.1	4156	Chr10	1379974-1384129(-)	297-496	Probable LRR receptor-like serine/threonine-protein kinase At5g45780
LRR	AH10G01580	AH10G01580.1	4343	Chr10	1471700-1476042(-)	477-523	LRR receptor-like kinase
LRR	AH10G02240	AH10G02240.1	6095	Chr10	1935551-1941645(-)	610-806	Probable leucine-rich repeat receptor-like protein kinase At5g49770
LRR	AH10G02390	AH10G02390.1	3839	Chr10	2088667-2092505(-)	723-933	Receptor-like protein kinase HSL1
LRR	AH10G04430	AH10G04430.1	2470	Chr10	4222540-4225009(-)	309-487	Probably inactive leucine-rich repeat receptor-like protein kinase At5g48380
LRR	AH10G04660	AH10G04660.1	3855	Chr10	4406176-4410030(-)	678-890	Receptor-like protein kinase HAIKU2
LRR	AH10G05920	AH10G05920.1	5985	Chr10	5592983-5598967(-)	290-511	BRASSINOSTEROID INSENSITIVE 1-associated receptor kinase 1
LRR	AH10G07970	AH10G07970.1	7194	Chr10	8971853-8979046(+)	614-809	Probable LRR receptor-like serine/threonine-protein kinase At1g67720
LRR	AH10G09130	AH10G09130.1	6463	Chr10	11988993-11995455(+)	290-486	Probable LRR receptor-like serine/threonine-protein kinase At5g10290
LRR	AH10G10890	AH10G10890.1	3010	Chr10	18523797-18526806(+)	575-634	Probable leucine-rich repeat receptor-like protein kinase IMK3
LRR	AH10G11660	AH10G11660.1	9422	Chr10	22320943-22330364(-)	147-412	Probable leucine-rich repeat receptor-like protein kinase IMK3
LRR	AH10G15190	AH10G15190.1	725	Chr10	56393742-56394466(-)	29-88	Receptor-like protein kinase FERONIA
LRR	AH10G16100	AH10G16100.1	3487	Chr10	71303688-71307174(-)	680-890	Probable LRR receptor-like serine/threonine-protein kinase At3g47570
LRR	AH10G16750	AH10G16750.1	3523	Chr10	75454160-75457682(+)	351-621	Probable inactive receptor kinase At5g58300
LRR	AH10G17160	AH10G17160.1	4376	Chr10	77642837-77647212(+)	699-926	Probable LRR receptor-like serine/threonine-protein kinase IRK
LRR	AH10G17590	AH10G17590.1	5452	Chr10	81615430-81620881(-)	416-615	Probable inactive receptor kinase At5g10020
LRR	AH10G18010	AH10G18010.1	3610	Chr10	83666969-83670578(-)	844-1115	Brassinosteroid LRR receptor kinase
LRR	AH10G18060	AH10G18060.1	3477	Chr10	83708342-83711818(-)	894-1142	Brassinosteroid LRR receptor kinase
LRR	AH10G20870	AH10G20870.1	4289	Chr10	96133371-96137659(+)	726-983	Probably inactive leucine-rich repeat receptor-like protein kinase At2g25790
LRR	AH10G22440	AH10G22440.1	5231	Chr10	100408439-100413669(+)	385-576	Probable LRR receptor-like serine/threonine-protein kinase At4g31250
LRR	AH10G25730	AH10G25730.1	3432	Chr10	107489240-107492671(+)	870-1059	LRR receptor-like serine/threonine-protein kinase RPK2
LRR	AH10G25840	AH10G25840.1	2463	Chr10	107663480-107665942(+)	523-787	Receptor-like protein kinase FERONIA
LRR	AH10G25920	AH10G25920.1	2706	Chr10	107752626-107755331(+)	541-738	Receptor-like protein kinase FERONIA
LRR	AH10G26000	AH10G26000.1	32331	Chr10	107817285-107849615(-)	519-783	Receptor-like protein kinase FERONIA
LRR	AH10G27110	AH10G27110.1	3000	Chr10	109444248-109447247(+)	189-380	Probable LRR receptor-like serine/threonine-protein kinase At1g51820
LRR	AH10G28480	AH10G28480.1	3933	Chr10	110857081-110861013(+)	497-753	Probable inactive leucine-rich repeat receptor-like protein kinase At3g03770
LRR	AH10G29050	AH10G29050.1	5334	Chr10	111432159-111437492(-)	485-750	Probable inactive leucine-rich repeat receptor-like protein kinase At3g03770
LRR	AH10G30200	AH10G30200.1	4753	Chr10	112499515-112504267(+)	724-991	Putative LRR receptor-like serine/threonine-protein kinase
LRR	AH11G00560	AH11G00560.1	6747	Chr11	570852-577598(-)	633-829	Probable leucine-rich repeat receptor-like protein kinase At5g49770
LRR	AH11G02320	AH11G02320.1	7231	Chr11	2327794-2335024(-)	625-887	Probable LRR receptor-like serine/threonine-protein kinase At1g06840
LRR	AH11G02350	AH11G02350.1	3750	Chr11	2383895-2387644(+)	401-664	Probable inactive receptor kinase At5g58300
LRR	AH11G05440	AH11G05440.1	5245	Chr11	7375015-7380259(-)	774-973	probable LRR receptor-like serine/threonine-protein kinase At4g26540
LRR	AH11G10490	AH11G10490.1	5439	Chr11	20150658-20156096(-)	389-584	Probable inactive receptor kinase At5g67200
LRR	AH11G10740	AH11G10740.1	3183	Chr11	21333862-21337044(-)	489-713	Probable LRR receptor-like serine/threonine-protein kinase At4g37250
LRR	AH11G11010	AH11G11010.1	2695	Chr11	22120661-22123355(-)	506-773	Probable receptor-like protein kinase At2g23200
LRR	AH11G11020	AH11G11020.1	4286	Chr11	22190296-22194581(-)	518-785	Probable receptor-like protein kinase At2g23200
LRR	AH11G12100	AH11G12100.1	5575	Chr11	26422101-26427675(+)	540-736	Probable LRR receptor-like serine/threonine-protein kinase At1g67720
LRR	AH11G12870	AH11G12870.1	3132	Chr11	30417055-30420186(-)	510-755	Leucine-rich repeat receptor-like serine/threonine-protein kinase BAM1
LRR	AH11G13390	AH11G13390.1	2085	Chr11	35340007-35342091(-)	87-300	Receptor-like protein kinase HSL1
LRR	AH11G17590	AH11G17590.1	2697	Chr11	65437878-65440574(+)	546-741	Receptor-like protein kinase FERONIA
LRR	AH11G17770	AH11G17770.1	2996	Chr11	66292318-66295313(-)	242-324	Probable LRR receptor-like serine/threonine-protein kinase At2g23950
LRR	AH11G21140	AH11G21140.1	3386	Chr11	107182969-107186354(+)	373-631	Probable inactive receptor kinase At2g26730
LRR	AH11G22560	AH11G22560.1	2061	Chr11	120720140-120722200(+)	70-265	LRR receptor-like serine/threonine-protein kinase FEI 2
LRR	AH11G23750	AH11G23750.1	2715	Chr11	125731833-125734547(+)	507-776	Probable receptor-like protein kinase At5g61350
LRR	AH11G24130	AH11G24130.1	4032	Chr11	126768982-126773013(+)	810-1005	Probable LRR receptor-like serine/threonine-protein kinase At1g74360
LRR	AH11G26710	AH11G26710.1	5316	Chr11	135408191-135413506(-)	640-805	Probable leucine-rich repeat receptor-like protein kinase At5g49770
LRR	AH11G29010	AH11G29010.1	3844	Chr11	139116037-139119880(+)	800-1031	Probable LRR receptor-like serine/threonine-protein kinase At3g47570
LRR	AH11G29040	AH11G29040.1	3865	Chr11	139140659-139144523(+)	800-1031	Probable LRR receptor-like serine/threonine-protein kinase At3g47570
LRR	AH11G29080	AH11G29080.1	3656	Chr11	139226193-139229848(+)	797-1028	Probable LRR receptor-like serine/threonine-protein kinase At3g47570
LRR	AH11G29120	AH11G29120.1	2526	Chr11	139246423-139248948(+)	47-258	LRR receptor-like serine/threonine-protein kinase EFR
LRR	AH11G29150	AH11G29150.1	3459	Chr11	139261064-139264522(+)	800-1031	Probable LRR receptor-like serine/threonine-protein kinase At3g47570
LRR	AH11G31420	AH11G31420.1	2523	Chr11	142953651-142956173(-)	527-721	Receptor-like protein kinase ANXUR1
LRR	AH11G34070	AH11G34070.1	2580	Chr11	146928773-146931352(+)	552-846	Probable LRR receptor-like serine/threonine-protein kinase At2g24230
LRR	AH11G34340	AH11G34340.1	3239	Chr11	147173766-147177004(-)	663-871	Putative leucine-rich repeat receptor-like serine/threonine-protein kinase At2g24130
LRR	AH11G34530	AH11G34530.1	5242	Chr11	147337328-147342569(+)	295-492	Probable LRR receptor-like serine/threonine-protein kinase At2g23950
LRR	AH11G35150	AH11G35150.1	1920	Chr11	148044660-148046579(-)	136-190	LRR receptor-like serine/threonine-protein kinase HSL2
LRR	AH11G35970	AH11G35970.1	2310	Chr11	148796681-148798990(-)	97-321	Probable LRR receptor-like serine/threonine-protein kinase At1g56140
LRR	AH12G11460	AH12G11460.1	1406	Chr12	22390649-22392054(-)	72-338	Receptor-like protein kinase FERONIA
LRR	AH12G11640	AH12G11640.1	4295	Chr12	22617112-22621406(-)	712-979	LRR receptor-like kinase family protein
LRR	AH12G14730	AH12G14730.1	6762	Chr12	39458068-39464829(-)	607-804	Probable LRR receptor-like serine/threonine-protein kinase At1g67720
LRR	AH12G20400	AH12G20400.1	12461	Chr12	91240110-91252570(-)	621-888	Probable LRR receptor-like serine/threonine-protein kinase At5g48740
LRR	AH12G21310	AH12G21310.1	4741	Chr12	94705956-94710696(+)	813-1087	LRR receptor-like serine/threonine-protein kinase RCH1
LRR	AH12G23100	AH12G23100.1	1064	Chr12	100821242-100822305(+)	1-151	Probable LRR receptor-like serine/threonine-protein kinase At3g47570
LRR	AH12G25700	AH12G25700.1	3213	Chr12	106763244-106766456(-)	548-810	Probably inactive leucine-rich repeat receptor-like protein kinase IMK2
LRR	AH12G27330	AH12G27330.1	4682	Chr12	109336968-109341649(-)	684-947	Probable LRR receptor-like serine/threonine-protein kinase IRK
LRR	AH12G28400	AH12G28400.1	2377	Chr12	111339291-111341667(-)	316-578	probable leucine-rich repeat receptor-like protein kinase At1g35710
LRR	AH12G28410	AH12G28410.1	32200	Chr12	111344630-111376829(-)	457-720	probable leucine-rich repeat receptor-like protein kinase At1g35710
LRR	AH12G28470	AH12G28470.1	6288	Chr12	111435859-111442146(+)	418-681	probable leucine-rich repeat receptor-like protein kinase At1g35710
LRR	AH12G31090	AH12G31090.1	2016	Chr12	114927868-114929883(-)	308-516	Probable LRR receptor-like serine/threonine-protein kinase RKF3
LRR	AH12G31680	AH12G31680.1	2486	Chr12	115722867-115725352(+)	328-502	LRR receptor-like serine/threonine-protein kinase EFR
LRR	AH12G33480	AH12G33480.1	3551	Chr12	117520205-117523755(-)	329-516	Probably inactive leucine-rich repeat receptor-like protein kinase At5g48380
LRR	AH12G33490	AH12G33490.1	900	Chr12	117532499-117533398(-)	19-261	Probably inactive leucine-rich repeat receptor-like protein kinase At5g48380
LRR	AH12G35850	AH12G35850.1	3007	Chr12	119780960-119783966(+)	443-719	Leucine-rich repeat receptor-like protein kinase PXC1
LRR	AH12G37570	AH12G37570.1	977	Chr12	121293645-121294621(-)	4-154	Putative LRR receptor-like serine/threonine-protein kinase At3g47570 family
LRR	AH13G01500	AH13G01500.1	1938	Chr13	1878718-1880655(+)	348-630	Leucine-rich repeat receptor-like serine/threonine/tyrosine-protein kinase SOBIR1
LRR	AH13G03970	AH13G03970.1	3503	Chr13	4225304-4228806(-)	287-549	Receptor-like protein kinase HERK 1
LRR	AH13G07220	AH13G07220.1	5098	Chr13	7320500-7325597(-)	473-739	Probable LRR receptor-like serine/threonine-protein kinase At2g16250
LRR	AH13G07610	AH13G07610.1	4765	Chr13	7787062-7791826(+)	706-903	Receptor protein kinase CLAVATA1
LRR	AH13G08930	AH13G08930.1	5701	Chr13	9161814-9167514(+)	374-638	Inactive leucine-rich repeat receptor-like serine/threonine-protein kinase At1g60630
LRR	AH13G12240	AH13G12240.1	1425	Chr13	13041201-13042625(+)	53-204	Probable LRR receptor-like serine/threonine-protein kinase RKF3
LRR	AH13G13020	AH13G13020.1	4468	Chr13	14078103-14082570(+)	664-928	Putative LRR receptor-like serine/threonine-protein kinase
LRR	AH13G13130	AH13G13130.1	4244	Chr13	14217672-14221915(-)	714-981	Leucine-rich repeat receptor-like protein kinase TDR
LRR	AH13G18030	AH13G18030.1	3132	Chr13	23328169-23331300(+)	142-347	Receptor-like protein kinase HSL1
LRR	AH13G20490	AH13G20490.1	3344	Chr13	29356847-29360190(-)	509-703	Receptor-like protein kinase THESEUS 1
LRR	AH13G21430	AH13G21430.1	5152	Chr13	31531425-31536576(-)	51-310	Putative LRR receptor-like serine/threonine-protein kinase At1g53430 family
LRR	AH13G22150	AH13G22150.1	5270	Chr13	33355471-33360740(+)	707-878	Leucine-rich repeat receptor-like protein kinase TDR
LRR	AH13G22950	AH13G22950.1	2654	Chr13	35392467-35395120(-)	491-759	Receptor-like protein kinase THESEUS 1
LRR	AH13G25200	AH13G25200.1	3437	Chr13	41227935-41231371(-)	119-314	Probable LRR receptor-like serine/threonine-protein kinase At1g56140
LRR	AH13G27610	AH13G27610.1	2280	Chr13	51264126-51266405(-)	372-566	Pollen receptor-like kinase 3
LRR	AH13G31720	AH13G31720.1	2752	Chr13	95662499-95665250(-)	366-632	Pollen receptor-like kinase 1
LRR	AH13G32760	AH13G32760.1	3914	Chr13	103534120-103538033(-)	332-595	Probable inactive receptor kinase At4g23740
LRR	AH13G34150	AH13G34150.1	2962	Chr13	113467879-113470840(-)	261-455	LRR receptor-like serine/threonine-protein kinase GSO1
LRR	AH13G34220	AH13G34220.1	4918	Chr13	113672353-113677270(-)	371-628	Probable LRR receptor-like serine/threonine-protein kinase At1g63430
LRR	AH13G36080	AH13G36080.1	3791	Chr13	120130754-120134544(+)	277-473	Probable LRR receptor-like serine/threonine-protein kinase At5g63710
LRR	AH13G37540	AH13G37540.1	4432	Chr13	124595157-124599588(+)	884-1152	Brassinosteroid LRR receptor kinase
LRR	AH13G39930	AH13G39930.1	4645	Chr13	129178801-129183445(-)	46-246	Putative LRR receptor-like serine/threonine-protein kinase (Fragment)
LRR	AH13G40480	AH13G40480.1	5326	Chr13	130008955-130014280(+)	686-965	Receptor-like protein kinase HSL1
LRR	AH13G42530	AH13G42530.1	7576	Chr13	133234393-133241968(+)	597-797	Nodulation receptor kinase
LRR	AH13G44660	AH13G44660.1	2995	Chr13	135772290-135775284(-)	445-689	Probable LRR receptor-like serine/threonine-protein kinase At1g14390
LRR	AH13G46710	AH13G46710.1	2842	Chr13	138030080-138032921(-)	384-644	Probable inactive receptor kinase At1g48480
LRR	AH13G46960	AH13G46960.1	1929	Chr13	138252831-138254759(-)	328-616	Probable receptor-like protein kinase At1g11050
LRR	AH13G47060	AH13G47060.1	3324	Chr13	138365287-138368610(+)	672-965	Probable LRR receptor-like serine/threonine-protein kinase At3g47570
LRR	AH13G47710	AH13G47710.1	5796	Chr13	138993221-138999016(+)	283-483	Probable LRR receptor-like serine/threonine-protein kinase At5g10290
LRR	AH13G48350	AH13G48350.1	4995	Chr13	139535901-139540895(-)	302-572	BRASSINOSTEROID INSENSITIVE 1-associated receptor kinase 1
LRR	AH13G48360	AH13G48360.1	4824	Chr13	139542036-139546859(-)	294-498	BRASSINOSTEROID INSENSITIVE 1-associated receptor kinase 1
LRR	AH13G48920	AH13G48920.1	1743	Chr13	140087623-140089365(-)	272-496	Probable LRR receptor-like serine/threonine-protein kinase RFK1
LRR	AH13G49190	AH13G49190.2	9067	Chr13	140327142-140336208(-)	836-1030	LRR receptor-like serine/threonine-protein kinase FLS2
LRR	AH13G49450	AH13G49450.1	4143	Chr13	140598983-140603125(+)	874-1053	LRR receptor-like serine/threonine-protein kinase FLS2
LRR	AH13G50180	AH13G50180.1	4782	Chr13	141347121-141351902(+)	965-1251	LRR receptor-like serine/threonine-protein kinase GSO1
LRR	AH13G50650	AH13G50650.1	1224	Chr13	141735007-141736230(-)	44-238	Receptor-like protein kinase FERONIA
LRR	AH13G53040	AH13G53040.1	2898	Chr13	144470498-144473395(+)	413-667	probable LRR receptor-like serine/threonine-protein kinase At2g24230
LRR	AH13G53400	AH13G53400.1	7294	Chr13	144782123-144789416(+)	570-835	Probable LRR receptor-like serine/threonine-protein kinase RFK1
LRR	AH13G53850	AH13G53850.1	6819	Chr13	145192907-145199725(-)	672-937	Probable LRR receptor-like serine/threonine-protein kinase RFK1
LRR	AH13G54270	AH13G54270.1	5108	Chr13	145555696-145560803(-)	331-543	Putative LRR receptor-like serine/threonine-protein kinase MRH1
LRR	AH13G58270	AH13G58270.1	4443	Chr13	148858846-148863288(+)	485-750	Probable inactive leucine-rich repeat receptor-like protein kinase At3g03770
LRR	AH13G58810	AH13G58810.1	3946	Chr13	149426500-149430445(-)	496-752	Probable inactive leucine-rich repeat receptor-like protein kinase At3g03770
LRR	AH13G59670	AH13G59670.1	3151	Chr13	150290059-150293209(-)	502-757	Probable LRR receptor-like serine/threonine-protein kinase At2g16250
LRR	AH13G59880	AH13G59880.1	4186	Chr13	150479534-150483719(+)	321-576	Probable LRR receptor-like serine/threonine-protein kinase At2g16250
LRR	AH14G00490	AH14G00490.1	1854	Chr14	775054-776907(+)	346-610	Pollen receptor-like kinase 3
LRR	AH14G03500	AH14G03500.1	4293	Chr14	4279531-4283823(-)	691-960	Leucine-rich repeat receptor-like serine/threonine-protein kinase BAM3
LRR	AH14G04730	AH14G04730.1	2961	Chr14	5581604-5584564(+)	384-652	BRASSINOSTEROID INSENSITIVE 1-associated receptor kinase 1, putative
LRR	AH14G07810	AH14G07810.1	6689	Chr14	9562224-9568912(+)	640-868	Probable leucine-rich repeat receptor-like protein kinase At5g49770
LRR	AH14G07820	AH14G07820.1	6809	Chr14	9594470-9601278(+)	622-850	Probable leucine-rich repeat receptor-like protein kinase At5g49770
LRR	AH14G08700	AH14G08700.1	2504	Chr14	11412603-11415106(+)	521-760	Probable receptor-like protein kinase At1g30570
LRR	AH14G08730	AH14G08730.1	4775	Chr14	11437052-11441826(+)	785-984	Probable LRR receptor-like serine/threonine-protein kinase At4g20940
LRR	AH14G11490	AH14G11490.1	1145	Chr14	17114041-17115185(+)	80-146	LRR receptor-like serine/threonine-protein kinase HSL2
LRR	AH14G13420	AH14G13420.1	4541	Chr14	22095137-22099677(-)	902-1180	LRR receptor-like serine/threonine-protein kinase GSO1
LRR	AH14G19630	AH14G19630.1	718	Chr14	73118591-73119308(+)	73-156	Probable LRR receptor-like serine/threonine-protein kinase At2g23950
LRR	AH14G23810	AH14G23810.1	3903	Chr14	99300194-99304096(-)	710-925	Probable LRR receptor-like serine/threonine-protein kinase At3g47570
LRR	AH14G23840	AH14G23840.1	3259	Chr14	99412324-99415582(-)	673-888	Probable LRR receptor-like serine/threonine-protein kinase At3g47570
LRR	AH14G23850	AH14G23850.1	7265	Chr14	99428295-99435559(-)	562-777	Probable LRR receptor-like serine/threonine-protein kinase At3g47570
LRR	AH14G25900	AH14G25900.1	4441	Chr14	106788276-106792716(+)	411-607	Probable LRR receptor-like serine/threonine-protein kinase IRK
LRR	AH14G26300	AH14G26300.1	2697	Chr14	107735548-107738244(+)	546-741	Receptor-like protein kinase FERONIA
LRR	AH14G26340	AH14G26340.1	3167	Chr14	107825582-107828748(-)	350-611	Probable inactive receptor kinase At5g58300
LRR	AH14G26440	AH14G26440.1	7325	Chr14	108033423-108040747(+)	624-893	Probable LRR receptor-like serine/threonine-protein kinase At1g06840
LRR	AH14G26470	AH14G26470.1	7633	Chr14	108071076-108078708(+)	646-854	Probable LRR receptor-like serine/threonine-protein kinase At1g06840
LRR	AH14G27690	AH14G27690.1	2117	Chr14	110493356-110495472(+)	296-552	Receptor-like kinase, putative
LRR	AH14G27740	AH14G27740.1	999	Chr14	110609892-110610890(+)	38-294	Receptor-like kinase, putative
LRR	AH14G27790	AH14G27790.1	2088	Chr14	110764251-110766338(+)	281-537	Receptor-like kinase, putative
LRR	AH14G32930	AH14G32930.1	3356	Chr14	121581858-121585213(-)	307-577	Probably inactive leucine-rich repeat receptor-like protein kinase At5g48380
LRR	AH14G33460	AH14G33460.1	3636	Chr14	122390837-122394472(+)	750-922	Putative LRR receptor-like serine/threonine-protein kinase
LRR	AH14G33480	AH14G33480.1	3504	Chr14	122427637-122431140(+)	776-948	Putative LRR receptor-like serine/threonine-protein kinase
LRR	AH14G33500	AH14G33500.3	3723	Chr14	122456165-122459887(+)	768-1037	Putative LRR receptor-like serine/threonine-protein kinase
LRR	AH14G33520	AH14G33520.1	3316	Chr14	122575276-122578591(+)	778-1046	Putative LRR receptor-like serine/threonine-protein kinase
LRR	AH14G33560	AH14G33560.1	3315	Chr14	122645645-122648959(+)	773-1042	Putative LRR receptor-like serine/threonine-protein kinase
LRR	AH14G33630	AH14G33630.1	3388	Chr14	122817047-122820434(+)	761-1024	Putative LRR receptor-like serine/threonine-protein kinase
LRR	AH14G34750	AH14G34750.1	2986	Chr14	124702790-124705775(+)	335-577	Probably inactive leucine-rich repeat receptor-like protein kinase At5g48380
LRR	AH14G36000	AH14G36000.1	1965	Chr14	126198221-126200185(+)	69-126	Probable LRR receptor-like serine/threonine-protein kinase At5g63710
LRR	AH14G36520	AH14G36520.1	3045	Chr14	126868427-126871471(+)	531-794	Receptor-like protein kinase FERONIA
LRR	AH14G36560	AH14G36560.1	1029	Chr14	126936085-126937113(+)	62-321	Receptor-like protein kinase FERONIA
LRR	AH14G36590	AH14G36590.1	999	Chr14	126953809-126954807(+)	55-285	Receptor-like protein kinase FERONIA
LRR	AH14G36650	AH14G36650.1	2206	Chr14	126984774-126986979(+)	52-313	Receptor-like protein kinase FERONIA
LRR	AH14G37080	AH14G37080.1	3884	Chr14	127395613-127399496(-)	121-374	Putative leucine-rich repeat receptor-like serine/threonine-protein kinase
LRR	AH14G38780	AH14G38780.1	3310	Chr14	128941962-128945271(+)	165-351	Inactive leucine-rich repeat receptor-like protein kinase CORYNE
LRR	AH14G39120	AH14G39120.1	3946	Chr14	129275709-129279654(-)	725-936	Probably inactive leucine-rich repeat receptor-like protein kinase At3g28040
LRR	AH14G40110	AH14G40110.1	32469	Chr14	130163940-130196408(-)	687-957	Receptor-like kinase, putative
LRR	AH14G40130	AH14G40130.1	5315	Chr14	130213919-130219233(+)	686-955	Receptor-like kinase, putative
LRR	AH14G40170	AH14G40170.1	3829	Chr14	130231213-130235041(+)	547-820	Receptor-like kinase, putative
LRR	AH14G40190	AH14G40190.1	3062	Chr14	130246644-130249705(+)	660-849	Receptor-like kinase
LRR	AH14G40200	AH14G40200.1	5100	Chr14	130252049-130257148(+)	334-603	Receptor-like kinase, putative
LRR	AH14G40210	AH14G40210.1	3597	Chr14	130261379-130264975(+)	699-969	Receptor-like kinase, putative
LRR	AH14G41670	AH14G41670.1	3759	Chr14	131410788-131414546(-)	166-352	Inactive leucine-rich repeat receptor-like protein kinase CORYNE
LRR	AH14G42190	AH14G42190.1	1073	Chr14	131836237-131837309(-)	4-154	Probable LRR receptor-like serine/threonine-protein kinase At3g47570
LRR	AH14G43290	AH14G43290.1	3662	Chr14	132864235-132867896(+)	121-374	Putative leucine-rich repeat receptor-like serine/threonine-protein kinase
LRR	AH14G43660	AH14G43660.1	2191	Chr14	133210530-133212720(-)	52-313	Receptor-like protein kinase FERONIA
LRR	AH14G43730	AH14G43730.1	609	Chr14	133259059-133259667(-)	55-192	Receptor-like protein kinase FERONIA
LRR	AH14G43740	AH14G43740.1	5865	Chr14	133265255-133271119(-)	60-346	Receptor-like protein kinase FERONIA
LRR	AH14G43770	AH14G43770.1	1014	Chr14	133282786-133283799(-)	58-326	Receptor-like protein kinase FERONIA
LRR	AH14G43780	AH14G43780.1	1029	Chr14	133284052-133285080(-)	66-321	Receptor-like protein kinase FERONIA
LRR	AH14G43790	AH14G43790.1	972	Chr14	133285649-133286620(-)	46-311	Receptor-like protein kinase FERONIA
LRR	AH14G43820	AH14G43820.1	2600	Chr14	133296446-133299045(-)	332-520	Receptor-like protein kinase FERONIA
LRR	AH14G43830	AH14G43830.1	2658	Chr14	133302969-133305626(-)	515-779	Receptor-like protein kinase FERONIA
LRR	AH14G43850	AH14G43850.1	3170	Chr14	133321673-133324842(-)	536-799	Receptor-like protein kinase FERONIA
LRR	AH15G01110	AH15G01110.1	2379	Chr15	1613269-1615647(+)	504-739	Probable receptor-like protein kinase At5g24010
LRR	AH15G04040	AH15G04040.1	4770	Chr15	6728465-6733234(+)	847-1103	Probable LRR receptor-like serine/threonine-protein kinase At4g36180
LRR	AH15G04810	AH15G04810.1	6081	Chr15	8105629-8111709(-)	601-809	Probable LRR receptor-like serine/threonine-protein kinase At1g12460
LRR	AH15G05060	AH15G05060.1	4488	Chr15	8649826-8654313(-)	413-561	Leucine-rich repeat receptor protein kinase EMS1
LRR	AH15G05740	AH15G05740.1	4558	Chr15	9804099-9808656(+)	375-632	Probable LRR receptor-like serine/threonine-protein kinase At1g63430
LRR	AH15G13230	AH15G13230.1	6952	Chr15	31464830-31471781(+)	453-655	Probable LRR receptor-like serine/threonine-protein kinase At1g14390
LRR	AH15G15860	AH15G15860.1	4400	Chr15	60317845-60322244(-)	792-1060	Receptor-like protein kinase 2
LRR	AH15G16520	AH15G16520.1	2526	Chr15	73425485-73428010(-)	525-719	Receptor-like protein kinase FERONIA
LRR	AH15G16530	AH15G16530.1	2430	Chr15	73429121-73431550(-)	519-718	Receptor-like protein kinase FERONIA
LRR	AH15G16910	AH15G16910.1	3863	Chr15	79508209-79512071(+)	155-287	Probable LRR receptor-like serine/threonine-protein kinase At5g10290
LRR	AH15G18870	AH15G18870.1	2446	Chr15	107161833-107164278(+)	103-183	Probable LRR receptor-like serine/threonine-protein kinase At1g51880
LRR	AH15G20840	AH15G20840.1	6347	Chr15	120568569-120574915(-)	321-516	LRR receptor-like serine/threonine-protein kinase FEI 1
LRR	AH15G21680	AH15G21680.1	4157	Chr15	123356117-123360273(+)	367-548	Probable inactive receptor kinase At2g26730
LRR	AH15G25210	AH15G25210.1	3348	Chr15	133936691-133940038(+)	355-613	Probable inactive receptor kinase RLK902
LRR	AH15G26860	AH15G26860.1	2090	Chr15	137077164-137079253(-)	168-209	Putative leucine-rich repeat receptor-like protein kinase At2g19210
LRR	AH15G29840	AH15G29840.1	4504	Chr15	143017914-143022417(+)	698-903	Receptor-like protein kinase HSL1
LRR	AH15G29880	AH15G29880.1	4489	Chr15	143077302-143081790(+)	691-971	Receptor-like protein kinase HSL1
LRR	AH15G29890	AH15G29890.1	3784	Chr15	143083355-143087138(+)	686-959	Receptor-like protein kinase HSL1
LRR	AH15G30220	AH15G30220.1	4776	Chr15	143826752-143831527(-)	582-789	Probable LRR receptor-like serine/threonine-protein kinase At4g29180
LRR	AH15G30820	AH15G30820.1	4321	Chr15	144535877-144540197(-)	341-604	Pollen receptor-like kinase 1
LRR	AH15G33450	AH15G33450.1	3654	Chr15	147925249-147928902(-)	705-914	LRR receptor-like serine/threonine-protein kinase HSL2
LRR	AH15G33610	AH15G33610.1	3163	Chr15	148042432-148045594(+)	352-553	Probable leucine-rich repeat receptor-like protein kinase At5g05160
LRR	AH15G36580	AH15G36580.1	2984	Chr15	151549010-151551993(+)	504-767	Probable receptor-like protein kinase At5g24010
LRR	AH16G03090	AH16G03090.1	2816	Chr16	6610235-6613050(-)	319-507	Probable LRR receptor-like serine/threonine-protein kinase RKF3
LRR	AH16G04140	AH16G04140.1	3346	Chr16	7786477-7789822(-)	575-837	Probably inactive leucine-rich repeat receptor-like protein kinase At5g06940
LRR	AH16G04430	AH16G04430.1	3969	Chr16	8250613-8254581(-)	680-883	Leucine-rich repeat receptor-like tyrosine-protein kinase PXC3
LRR	AH16G11870	AH16G11870.1	2580	Chr16	19967328-19969907(+)	516-713	Receptor-like protein kinase ANXUR1
LRR	AH16G12890	AH16G12890.1	2887	Chr16	21701800-21704686(+)	298-493	Putative leucine-rich repeat receptor-like serine/threonine-protein kinase At2g19230
LRR	AH16G15740	AH16G15740.1	3962	Chr16	28448963-28452924(-)	922-1181	Probable leucine-rich repeat receptor-like protein kinase At1g35710
LRR	AH16G15910	AH16G15910.1	4603	Chr16	28933006-28937608(-)	563-833	Leucine-rich repeat receptor-like protein kinase PXL2
LRR	AH16G17730	AH16G17730.1	11597	Chr16	36885670-36897266(-)	590-768	Probable LRR receptor-like serine/threonine-protein kinase At1g67720
LRR	AH16G20380	AH16G20380.1	183	Chr16	66785328-66785510(-)	13-43	LRR receptor-like serine/threonine-protein kinase EFR
LRR	AH16G20890	AH16G20890.1	2989	Chr16	73865723-73868711(+)	63-338	Leucine-rich repeat receptor-like protein kinase PXC1
LRR	AH16G24490	AH16G24490.1	2200	Chr16	108500821-108503020(-)	133-327	LRR receptor-like serine/threonine-protein kinase GSO1
LRR	AH16G26310	AH16G26310.1	5183	Chr16	117028954-117034136(-)	491-751	Probable inactive leucine-rich repeat receptor-like protein kinase At3g03770
LRR	AH16G28910	AH16G28910.1	4688	Chr16	125521373-125526060(+)	784-981	LRR receptor-like serine/threonine-protein kinase RPK2
LRR	AH16G29500	AH16G29500.1	602	Chr16	126857014-126857615(-)	2-152	Putative LRR receptor-like serine/threonine-protein kinase At4g08850 family
LRR	AH16G29510	AH16G29510.1	496	Chr16	126859165-126859660(-)	4-98	Probable leucine-rich repeat receptor-like protein kinase At1g35710
LRR	AH16G29520	AH16G29520.1	490	Chr16	126861155-126861644(-)	1-122	Probable leucine-rich repeat receptor-like protein kinase At1g35710
LRR	AH16G29530	AH16G29530.1	583	Chr16	126863227-126863809(-)	6-153	Probable leucine-rich repeat receptor-like protein kinase At1g35710
LRR	AH16G29550	AH16G29550.1	490	Chr16	126867366-126867855(-)	21-95	Putative leucine-rich repeat receptor-like protein kinase
LRR	AH16G29560	AH16G29560.1	490	Chr16	126869434-126869923(-)	1-122	Probable leucine-rich repeat receptor-like protein kinase At1g35710
LRR	AH16G31110	AH16G31110.1	5399	Chr16	130972377-130977775(-)	487-737	Probable inactive leucine-rich repeat receptor-like protein kinase At3g03770
LRR	AH16G32860	AH16G32860.1	3456	Chr16	134597570-134601025(-)	382-634	Probable inactive receptor kinase At2g26730
LRR	AH16G33160	AH16G33160.1	4449	Chr16	135117590-135122038(+)	392-592	Leucine-rich repeat receptor protein kinase EMS1
LRR	AH16G33740	AH16G33740.1	3259	Chr16	136187390-136190648(-)	315-577	Probable inactive receptor kinase At4g23740
LRR	AH16G35110	AH16G35110.1	2964	Chr16	138881061-138884024(+)	333-601	Pollen receptor-like kinase 1
LRR	AH16G38030	AH16G38030.1	8620	Chr16	143054209-143062828(+)	659-916	LRR receptor-like serine/threonine-protein kinase ERECTA
LRR	AH16G40390	AH16G40390.1	3149	Chr16	145800169-145803317(+)	502-757	Probable LRR receptor-like serine/threonine-protein kinase At2g16250
LRR	AH16G41130	AH16G41130.1	2339	Chr16	146791583-146793921(+)	261-528	Receptor-like kinase
LRR	AH16G41140	AH16G41140.1	1807	Chr16	146795104-146796910(-)	265-532	Receptor-like kinase
LRR	AH16G41170	AH16G41170.1	2188	Chr16	146811865-146814052(+)	227-494	Receptor-like kinase
LRR	AH16G41180	AH16G41180.1	3476	Chr16	146821584-146825059(-)	278-541	Receptor-like kinase
LRR	AH16G44480	AH16G44480.1	8506	Chr16	150362061-150370566(-)	659-916	LRR receptor-like serine/threonine-protein kinase ERECTA
LRR	AH17G02300	AH17G02300.1	2249	Chr17	2522098-2524346(-)	48-241	Leucine-rich repeat receptor-like protein kinase PXC1
LRR	AH17G02710	AH17G02710.1	7695	Chr17	2924386-2932080(+)	685-886	Probable LRR receptor-like serine/threonine-protein kinase At1g07650
LRR	AH17G03650	AH17G03650.1	5243	Chr17	3837566-3842808(+)	715-917	Leucine-rich repeat receptor-like serine/threonine-protein kinase BAM3
LRR	AH17G04720	AH17G04720.1	4735	Chr17	5385202-5389936(-)	654-933	Leucine-rich repeat receptor-like protein kinase PEPR1
LRR	AH17G04730	AH17G04730.1	4884	Chr17	5390354-5395237(-)	665-941	Receptor-like protein kinase
LRR	AH17G04750	AH17G04750.1	3326	Chr17	5424338-5427663(-)	685-888	Receptor-like protein kinase
LRR	AH17G06590	AH17G06590.1	3058	Chr17	8115818-8118875(+)	552-814	Probable leucine-rich repeat receptor-like protein kinase IMK3
LRR	AH17G07470	AH17G07470.1	2475	Chr17	9725808-9728282(-)	332-625	Probable LRR receptor-like serine/threonine-protein kinase At3g47570
LRR	AH17G07480	AH17G07480.1	3380	Chr17	9745127-9748506(-)	706-1001	Probable LRR receptor-like serine/threonine-protein kinase At3g47570
LRR	AH17G07490	AH17G07490.1	3304	Chr17	9757691-9760994(-)	717-947	Probable LRR receptor-like serine/threonine-protein kinase At3g47570
LRR	AH17G07620	AH17G07620.1	3708	Chr17	9924064-9927771(-)	716-968	Probable LRR receptor-like serine/threonine-protein kinase At3g47570
LRR	AH17G07640	AH17G07640.1	3156	Chr17	9933844-9936999(-)	669-962	Probable LRR receptor-like serine/threonine-protein kinase At3g47570
LRR	AH17G09900	AH17G09900.1	3277	Chr17	15268573-15271849(+)	345-536	Probable inactive receptor kinase At1g48480
LRR	AH17G11430	AH17G11430.1	9547	Chr17	18868629-18878175(-)	618-880	Probable LRR receptor-like serine/threonine-protein kinase At1g06840
LRR	AH17G11480	AH17G11480.1	2577	Chr17	19063465-19066041(+)	368-631	Probable inactive receptor kinase At5g58300
LRR	AH17G15520	AH17G15520.1	4102	Chr17	32427990-32432091(+)	349-611	Probable inactive receptor kinase At5g58300
LRR	AH17G19650	AH17G19650.1	2571	Chr17	64975975-64978545(+)	505-696	Probable receptor-like protein kinase At4g39110
LRR	AH17G21090	AH17G21090.1	3129	Chr17	86093090-86096218(-)	118-247	Probable LRR receptor-like serine/threonine-protein kinase At5g10290
LRR	AH17G24340	AH17G24340.1	3925	Chr17	110737832-110741756(-)	847-1117	Probable LRR receptor-like serine/threonine-protein kinase At4g36180
LRR	AH17G24430	AH17G24430.1	723	Chr17	111194039-111194761(+)	59-142	Probable LRR receptor-like serine/threonine-protein kinase At2g23950
LRR	AH17G28530	AH17G28530.1	4259	Chr17	122878012-122882270(-)	346-549	Probable inactive receptor kinase At4g23740
LRR	AH17G28600	AH17G28600.1	3528	Chr17	122975862-122979389(+)	775-974	LRR receptor-like serine/threonine-protein kinase RCH1
LRR	AH17G34910	AH17G34910.1	4676	Chr17	132922060-132926735(+)	385-640	Probable inactive receptor kinase At5g67200
LRR	AH18G00040	AH18G00040.1	2955	Chr18	65406-68360(+)	380-644	Pollen receptor-like kinase 4
LRR	AH18G00070	AH18G00070.1	4493	Chr18	115809-120301(-)	798-998	Receptor-like protein kinase
LRR	AH18G02060	AH18G02060.1	5276	Chr18	1681877-1687152(-)	600-789	Putative leucine-rich repeat receptor-like protein kinase At2g19210
LRR	AH18G02070	AH18G02070.1	5883	Chr18	1706013-1711895(+)	596-786	Putative leucine-rich repeat receptor-like protein kinase At2g19210
LRR	AH18G02080	AH18G02080.1	4948	Chr18	1713360-1718307(+)	574-773	Putative leucine-rich repeat receptor-like protein kinase At2g19210
LRR	AH18G04440	AH18G04440.1	3123	Chr18	3713393-3716515(-)	186-376	Putative LRR receptor-like serine/threonine-protein kinase At1g06840 family
LRR	AH18G09770	AH18G09770.1	3808	Chr18	12144520-12148327(+)	682-957	Receptor-like protein kinase HSL1
LRR	AH18G11670	AH18G11670.1	4487	Chr18	16486767-16491253(-)	114-374	Putative leucine-rich repeat receptor-like serine/threonine-protein kinase
LRR	AH18G13690	AH18G13690.1	3604	Chr18	22342328-22345931(-)	517-711	Receptor-like protein kinase THESEUS 1
LRR	AH18G16250	AH18G16250.1	2794	Chr18	28746779-28749572(-)	51-246	Putative LRR receptor-like serine/threonine-protein kinase At1g56130 family
LRR	AH18G17350	AH18G17350.1	9195	Chr18	34930982-34940176(-)	669-869	Probable LRR receptor-like serine/threonine-protein kinase At1g53430
LRR	AH18G17390	AH18G17390.1	24296	Chr18	35367401-35391696(+)	665-865	Probable leucine-rich repeat receptor-like serine/threonine-protein kinase At3g14840
LRR	AH18G17490	AH18G17490.1	1297	Chr18	36276587-36277883(+)	5-154	Probable leucine-rich repeat receptor-like serine/threonine-protein kinase At3g14840
LRR	AH18G17600	AH18G17600.1	11013	Chr18	36688358-36699370(+)	668-868	Probable leucine-rich repeat receptor-like serine/threonine-protein kinase At3g14840
LRR	AH18G17620	AH18G17620.1	9213	Chr18	36776265-36785477(+)	640-840	Probable leucine-rich repeat receptor-like serine/threonine-protein kinase At3g14840
LRR	AH18G17630	AH18G17630.1	3624	Chr18	36792118-36795741(-)	407-546	Probable leucine-rich repeat receptor-like protein kinase At5g49770
LRR	AH18G17690	AH18G17690.1	9497	Chr18	36919022-36928518(+)	669-869	Probable leucine-rich repeat receptor-like serine/threonine-protein kinase At3g14840
LRR	AH18G17710	AH18G17710.1	9414	Chr18	36955050-36964463(+)	687-885	Probable leucine-rich repeat receptor-like serine/threonine-protein kinase At3g14840
LRR	AH18G20230	AH18G20230.1	5946	Chr18	60977144-60983089(+)	733-1000	Leucine-rich repeat receptor-like serine/threonine-protein kinase At1g17230
LRR	AH18G27040	AH18G27040.1	5341	Chr18	120526074-120531414(-)	573-833	Probable inactive leucine-rich repeat receptor-like protein kinase At3g03770
LRR	AH18G29130	AH18G29130.1	2908	Chr18	126941827-126944734(+)	503-703	Probable receptor-like protein kinase At4g39110
LRR	AH18G32930	AH18G32930.1	4838	Chr18	133734984-133739821(-)	290-563	Probable LRR receptor-like serine/threonine-protein kinase At5g63710
LRR	AH18G34820	AH18G34820.1	8361	Chr18	136459133-136467493(-)	505-755	Probable inactive leucine-rich repeat receptor-like protein kinase At3g03770
LRR	AH19G00200	AH19G00200.1	2879	Chr19	201761-204639(+)	283-392	Probable LRR receptor-like serine/threonine-protein kinase At2g16250
LRR	AH19G00640	AH19G00640.1	3722	Chr19	499460-503181(-)	695-953	Leucine-rich repeat receptor-like tyrosine-protein kinase PXC3
LRR	AH19G05290	AH19G05290.1	13600	Chr19	5199350-5212949(-)	572-763	Receptor-like protein kinase At3g21340
LRR	AH19G05300	AH19G05300.1	18052	Chr19	5214936-5232987(-)	610-691	Probable LRR receptor-like serine/threonine-protein kinase At1g07560
LRR	AH19G05500	AH19G05500.2	5380	Chr19	5419233-5424612(-)	335-533	Probable LRR receptor-like serine/threonine-protein kinase At1g51820
LRR	AH19G05600	AH19G05600.2	6361	Chr19	5578132-5584492(+)	597-675	Putative leucine-rich repeat receptor-like protein kinase At2g19210
LRR	AH19G05610	AH19G05610.1	5727	Chr19	5604231-5609957(+)	582-778	Probable LRR receptor-like serine/threonine-protein kinase At1g51860
LRR	AH19G05650	AH19G05650.1	10534	Chr19	5681873-5692406(+)	325-521	Probable LRR receptor-like serine/threonine-protein kinase At1g51860
LRR	AH19G09140	AH19G09140.1	2830	Chr19	11087220-11090049(-)	302-568	Probably inactive leucine-rich repeat receptor-like protein kinase At5g48380
LRR	AH19G11360	AH19G11360.1	3195	Chr19	14954985-14958179(-)	596-811	Probable LRR receptor-like serine/threonine-protein kinase At3g47570
LRR	AH19G11370	AH19G11370.1	3295	Chr19	14963519-14966813(+)	551-801	Probable LRR receptor-like serine/threonine-protein kinase At3g47570
LRR	AH19G11430	AH19G11430.1	2991	Chr19	14999552-15002542(-)	173-424	Probable LRR receptor-like serine/threonine-protein kinase At3g47570
LRR	AH19G11450	AH19G11450.1	3234	Chr19	15026126-15029359(+)	718-946	Probable LRR receptor-like serine/threonine-protein kinase At3g47570
LRR	AH19G13110	AH19G13110.1	3278	Chr19	19019604-19022881(+)	368-631	Pollen receptor-like kinase 3
LRR	AH19G17010	AH19G17010.1	2779	Chr19	33252474-33255252(+)	497-692	Probable receptor-like protein kinase At5g24010
LRR	AH19G20950	AH19G20950.1	3736	Chr19	64898520-64902255(-)	721-993	Leucine-rich repeat receptor-like protein kinase PXL1
LRR	AH19G21930	AH19G21930.1	2646	Chr19	81460419-81463064(+)	538-735	Receptor-like protein kinase ANXUR2
LRR	AH19G22170	AH19G22170.1	4613	Chr19	85593201-85597813(-)	804-1041	Probable leucine-rich repeat receptor-like protein kinase At5g63930
LRR	AH19G23490	AH19G23490.1	929	Chr19	100534865-100535793(+)	21-120	Probable leucine-rich repeat receptor-like protein kinase At1g68400
LRR	AH19G25040	AH19G25040.1	4222	Chr19	114835414-114839635(+)	152-232	Probable LRR receptor-like serine/threonine-protein kinase At1g51880
LRR	AH19G34090	AH19G34090.1	5463	Chr19	149064030-149069492(-)	301-574	Somatic embryogenesis receptor kinase 1
LRR	AH19G34440	AH19G34440.1	4339	Chr19	149619068-149623406(-)	785-1054	Probable LRR receptor-like serine/threonine-protein kinase At1g34110
LRR	AH19G39190	AH19G39190.1	4491	Chr19	155474722-155479212(-)	376-573	Probable leucine-rich repeat receptor-like protein kinase At1g68400
LRR	AH19G40120	AH19G40120.1	3720	Chr19	156323425-156327144(-)	465-698	Receptor protein kinase-like protein At4g34220
LRR	AH19G42320	AH19G42320.1	6771	Chr19	158050409-158057179(-)	672-927	LRR receptor-like serine/threonine-protein kinase ERL1
LRR	AH19G42790	AH19G42790.1	4068	Chr19	158520072-158524139(+)	1076-1348	Leucine-rich repeat receptor protein kinase EMS1
LRR	AH20G00570	AH20G00570.1	4062	Chr20	541406-545467(-)	799-998	Probable LRR receptor-like serine/threonine-protein kinase At1g74360
LRR	AH20G00780	AH20G00780.1	2598	Chr20	703555-706152(+)	545-757	Probable LRR receptor-like serine/threonine-protein kinase At3g47570
LRR	AH20G01470	AH20G01470.1	8769	Chr20	1334202-1342970(-)	308-501	LRR receptor-like serine/threonine-protein kinase FEI 1
LRR	AH20G02390	AH20G02390.1	2508	Chr20	2660838-2663345(-)	328-506	Probably inactive leucine-rich repeat receptor-like protein kinase At5g48380
LRR	AH20G02660	AH20G02660.1	3886	Chr20	2915359-2919244(-)	678-890	Receptor-like protein kinase HAIKU2
LRR	AH20G03000	AH20G03000.1	3799	Chr20	3586567-3590365(+)	350-541	Probable inactive receptor kinase At2g26730
LRR	AH20G03820	AH20G03820.1	5524	Chr20	5463631-5469154(+)	477-689	LRR receptor-like kinase
LRR	AH20G03870	AH20G03870.1	2150	Chr20	5520182-5522331(+)	368-615	probable LRR receptor-like serine/threonine-protein kinase At2g24230
LRR	AH20G03910	AH20G03910.1	4230	Chr20	5555392-5559621(+)	297-496	Probable LRR receptor-like serine/threonine-protein kinase At5g45780
LRR	AH20G03930	AH20G03930.1	6810	Chr20	5565977-5572786(-)	734-999	Probable LRR receptor-like serine/threonine-protein kinase At3g47570
LRR	AH20G03950	AH20G03950.1	5295	Chr20	5573404-5578698(-)	906-1117	Probable LRR receptor-like serine/threonine-protein kinase At3g47570
LRR	AH20G04450	AH20G04450.1	6852	Chr20	6075003-6081854(+)	539-809	Probable LRR receptor-like serine/threonine-protein kinase RFK1
LRR	AH20G04670	AH20G04670.1	1296	Chr20	6483870-6485165(+)	15-161	Probable LRR receptor-like serine/threonine-protein kinase At5g45780
LRR	AH20G07150	AH20G07150.1	3616	Chr20	9216410-9220025(+)	714-924	Receptor-like protein kinase HSL1
LRR	AH20G07290	AH20G07290.1	5840	Chr20	9322625-9328464(+)	610-806	Probable leucine-rich repeat receptor-like protein kinase At5g49770
LRR	AH20G08870	AH20G08870.1	6384	Chr20	10907726-10914109(-)	295-568	BRASSINOSTEROID INSENSITIVE 1-associated receptor kinase 1
LRR	AH20G11400	AH20G11400.1	7201	Chr20	15781049-15788249(+)	562-757	Probable LRR receptor-like serine/threonine-protein kinase At1g67720
LRR	AH20G12950	AH20G12950.1	6468	Chr20	19283240-19289707(+)	285-481	Probable LRR receptor-like serine/threonine-protein kinase At5g10290
LRR	AH20G15480	AH20G15480.1	3131	Chr20	27132434-27135564(+)	575-840	Probable leucine-rich repeat receptor-like protein kinase IMK3
LRR	AH20G21840	AH20G21840.1	4488	Chr20	94576725-94581212(-)	679-889	Probable LRR receptor-like serine/threonine-protein kinase At3g47570
LRR	AH20G23040	AH20G23040.1	4282	Chr20	103623155-103627436(+)	699-926	Probable LRR receptor-like serine/threonine-protein kinase IRK
LRR	AH20G23600	AH20G23600.1	5477	Chr20	107156767-107162243(-)	760-959	Probable inactive receptor kinase At5g10020
LRR	AH20G24000	AH20G24000.1	3612	Chr20	108766412-108770023(-)	895-1166	Brassinosteroid LRR receptor kinase
LRR	AH20G24370	AH20G24370.1	8541	Chr20	110765942-110774482(-)	1223-1403	Leucine-rich repeat receptor-like protein kinase PEPR1
LRR	AH20G27400	AH20G27400.1	4274	Chr20	122843492-122847765(+)	760-983	Probably inactive leucine-rich repeat receptor-like protein kinase At2g25790
LRR	AH20G28560	AH20G28560.1	2878	Chr20	125964435-125967312(-)	515-713	Leucine-rich repeat receptor-like serine/threonine-protein kinase BAM1
LRR	AH20G29250	AH20G29250.1	6272	Chr20	127921238-127927509(+)	364-555	Pollen receptor-like kinase 1
LRR	AH20G33280	AH20G33280.1	3432	Chr20	137401213-137404644(+)	870-1059	LRR receptor-like serine/threonine-protein kinase RPK2
LRR	AH20G33470	AH20G33470.1	19709	Chr20	137664086-137683794(+)	524-788	Receptor-like protein kinase FERONIA
LRR	AH20G33540	AH20G33540.1	2709	Chr20	137772072-137774780(+)	541-738	Receptor-like protein kinase FERONIA
LRR	AH20G33630	AH20G33630.1	74917	Chr20	137840772-137915688(-)	523-787	Receptor-like protein kinase FERONIA
LRR	AH20G33650	AH20G33650.1	2804	Chr20	137942859-137945662(-)	517-781	Receptor-like protein kinase FERONIA
lcetin-like	AH00G01330	AH00G01330.1	3324	Unassemble_00	1714445-1717768(+)	501-769	G-type lectin S-receptor-like serine/threonine-protein kinase At4g27290
lcetin-like	AH00G01340	AH00G01340.1	3317	Unassemble_00	1720948-1724264(-)	494-762	G-type lectin S-receptor-like serine/threonine-protein kinase At4g27290
lcetin-like	AH00G01380	AH00G01380.1	3042	Unassemble_00	1747635-1750676(-)	486-754	G-type lectin S-receptor-like serine/threonine-protein kinase At4g27290
lcetin-like	AH00G01390	AH00G01390.1	3330	Unassemble_00	1751548-1754877(-)	462-730	G-type lectin S-receptor-like serine/threonine-protein kinase At4g27290
lcetin-like	AH00G01400	AH00G01400.1	4140	Unassemble_00	1759970-1764109(-)	541-615	G-type lectin S-receptor-like serine/threonine-protein kinase At4g27290
lcetin-like	AH00G01420	AH00G01420.1	3649	Unassemble_00	1808174-1811822(-)	515-711	G-type lectin S-receptor-like serine/threonine-protein kinase At4g27290
lcetin-like	AH00G01640	AH00G01640.1	3697	Unassemble_00	2092676-2096372(+)	498-691	G-type lectin S-receptor-like serine/threonine-protein kinase SD2-5
lcetin-like	AH00G04010	AH00G04010.1	2836	Unassemble_00	5061963-5064798(+)	395-663	Probable L-type lectin-domain containing receptor kinase S.7
lcetin-like	AH01G19250	AH01G19250.1	2667	Chr01	78682450-78685116(+)	355-622	L-type lectin-domain containing receptor kinase S.1
lcetin-like	AH01G24170	AH01G24170.1	3656	Chr01	96544558-96548213(+)	449-715	G-type lectin S-receptor-like serine/threonine-protein kinase B120
lcetin-like	AH01G24180	AH01G24180.1	3268	Chr01	96552547-96555814(+)	455-722	G-type lectin S-receptor-like serine/threonine-protein kinase B120
lcetin-like	AH01G31150	AH01G31150.1	3140	Chr01	105544938-105548077(+)	538-733	G-type lectin S-receptor-like serine/threonine-protein kinase RLK1
lcetin-like	AH01G31190	AH01G31190.1	2689	Chr01	105604497-105607185(-)	520-735	G-type lectin S-receptor-like serine/threonine-protein kinase RLK1 isoform X2
lcetin-like	AH02G00160	AH02G00160.1	3166	Chr02	322612-325777(-)	497-688	G-type lectin S-receptor-like serine/threonine-protein kinase SD2-2
lcetin-like	AH02G17200	AH02G17200.1	5885	Chr02	67832486-67838370(-)	528-771	G-type lectin S-receptor-like serine/threonine-protein kinase At1g11330
lcetin-like	AH02G17220	AH02G17220.1	7323	Chr02	67863732-67871054(+)	527-770	G-type lectin S-receptor-like serine/threonine-protein kinase At1g11330
lcetin-like	AH03G13490	AH03G13490.1	2217	Chr03	18824454-18826670(+)	510-630	G-type lectin S-receptor-like serine/threonine-protein kinase SD3-1
lcetin-like	AH03G13620	AH03G13620.1	4666	Chr03	19229228-19233893(-)	726-988	G-type lectin S-receptor-like serine/threonine-protein kinase At4g03230
lcetin-like	AH03G13700	AH03G13700.1	2926	Chr03	19429461-19432386(+)	502-695	G-type lectin S-receptor-like serine/threonine-protein kinase At2g19130
lcetin-like	AH03G14900	AH03G14900.1	5517	Chr03	21817649-21823165(-)	363-631	Probable L-type lectin-domain containing receptor kinase VII.2
lcetin-like	AH03G14940	AH03G14940.1	4101	Chr03	21920524-21924624(-)	306-497	G-type lectin S-receptor-like serine/threonine-protein kinase At2g19130
lcetin-like	AH03G17210	AH03G17210.1	1877	Chr03	26886789-26888665(+)	58-257	G-type lectin S-receptor-like serine/threonine-protein kinase SD1-1
lcetin-like	AH03G17400	AH03G17400.1	4630	Chr03	27491406-27496035(-)	480-674	G-type lectin S-receptor-like serine/threonine-protein kinase At4g27290
lcetin-like	AH03G17470	AH03G17470.1	4228	Chr03	27609807-27614034(-)	501-582	G-type lectin S-receptor-like serine/threonine-protein kinase At4g27290
lcetin-like	AH03G17480	AH03G17480.1	2694	Chr03	27637139-27639832(-)	176-371	G-type lectin S-receptor-like serine/threonine-protein kinase SD1-1
lcetin-like	AH03G17500	AH03G17500.1	3543	Chr03	27655753-27659295(+)	481-673	G-type lectin S-receptor-like serine/threonine-protein kinase At4g27290
lcetin-like	AH03G17510	AH03G17510.1	3946	Chr03	27660241-27664186(-)	345-540	G-type lectin S-receptor-like serine/threonine-protein kinase At4g27290
lcetin-like	AH03G17520	AH03G17520.1	535	Chr03	27665983-27666517(-)	1-105	G-type lectin S-receptor-like serine/threonine-protein kinase SD1-1
lcetin-like	AH03G17530	AH03G17530.1	3229	Chr03	27666673-27669901(-)	504-641	G-type lectin S-receptor-like serine/threonine-protein kinase At4g27290
lcetin-like	AH03G24780	AH03G24780.1	3843	Chr03	53147112-53150954(-)	271-533	C-type lectin receptor-like tyrosine-protein kinase At1g52310
lcetin-like	AH03G35170	AH03G35170.1	2061	Chr03	126023965-126026025(-)	337-515	L-type lectin-domain containing receptor kinase IX.1
lcetin-like	AH03G35180	AH03G35180.1	2027	Chr03	126031070-126033096(-)	313-578	L-type lectin-domain containing receptor kinase IX.1
lcetin-like	AH03G35200	AH03G35200.1	7239	Chr03	126059431-126066669(-)	360-627	L-type lectin-domain containing receptor kinase IX.1
lcetin-like	AH03G35210	AH03G35210.1	2861	Chr03	126067326-126070186(-)	367-572	L-type lectin-domain containing receptor kinase IX.1
lcetin-like	AH03G35220	AH03G35220.1	2079	Chr03	126079568-126081646(-)	351-550	L-type lectin-domain containing receptor kinase IX.1
lcetin-like	AH03G35250	AH03G35250.1	2033	Chr03	126122160-126124192(-)	350-543	L-type lectin-domain containing receptor kinase IX.1
lcetin-like	AH03G35260	AH03G35260.1	2054	Chr03	126125334-126127387(-)	335-518	L-type lectin-domain containing receptor kinase IX.1
lcetin-like	AH03G35270	AH03G35270.1	2200	Chr03	126128424-126130623(-)	283-478	L-type lectin-domain containing receptor kinase IX.1
lcetin-like	AH03G35760	AH03G35760.1	3799	Chr03	126823680-126827478(+)	529-728	G-type lectin S-receptor-like serine/threonine-protein kinase RKS1
lcetin-like	AH03G35780	AH03G35780.1	4673	Chr03	126886891-126891563(+)	539-700	G-type lectin S-receptor-like serine/threonine-protein kinase RKS1
lcetin-like	AH03G35790	AH03G35790.1	4160	Chr03	126897664-126901823(-)	515-714	G-type lectin S-receptor-like serine/threonine-protein kinase RKS1
lcetin-like	AH03G35800	AH03G35800.1	3903	Chr03	126902395-126906297(-)	540-735	G-type lectin S-receptor-like serine/threonine-protein kinase RKS1
lcetin-like	AH03G38250	AH03G38250.1	2187	Chr03	130514880-130517066(+)	410-678	L-type lectin-domain containing receptor kinase S.4
lcetin-like	AH03G39660	AH03G39660.1	2517	Chr03	132411509-132414025(+)	345-543	L-type lectin-domain containing receptor kinase IX.1
lcetin-like	AH03G39700	AH03G39700.1	1902	Chr03	132425198-132427099(+)	321-574	L-type lectin-domain containing receptor kinase IX.1
lcetin-like	AH03G40760	AH03G40760.1	2951	Chr03	133837432-133840382(+)	283-542	Putative L-type lectin-domain containing receptor kinase V.2
lcetin-like	AH03G42070	AH03G42070.1	2004	Chr03	135358346-135360349(-)	345-616	L-type lectin-domain containing receptor kinase IV.1
lcetin-like	AH04G12160	AH04G12160.1	1930	Chr04	27332730-27334659(+)	83-274	G-type lectin S-receptor-like serine/threonine-protein kinase At1g34300
lcetin-like	AH04G12170	AH04G12170.1	2429	Chr04	27385751-27388179(-)	83-276	G-type lectin S-receptor-like serine/threonine-protein kinase At5g24080
lcetin-like	AH04G18120	AH04G18120.1	2648	Chr04	85752600-85755247(+)	347-615	L-type lectin-domain containing receptor kinase S.4
lcetin-like	AH04G18140	AH04G18140.1	3081	Chr04	85811394-85814474(-)	354-554	L-type lectin-domain containing receptor kinase IV.1
lcetin-like	AH05G01510	AH05G01510.1	3954	Chr05	1541203-1545156(-)	516-721	Probable L-type lectin-domain containing receptor kinase S.7
lcetin-like	AH05G01550	AH05G01550.1	4209	Chr05	1557678-1561886(-)	360-565	Probable L-type lectin-domain containing receptor kinase S.5
lcetin-like	AH05G03110	AH05G03110.1	2400	Chr05	3300155-3302554(+)	501-697	Malectin/receptor-like kinase family protein
lcetin-like	AH05G36980	AH05G36980.1	2181	Chr05	113410647-113412827(+)	493-692	G-type lectin S-receptor-like serine/threonine-protein kinase At1g34300
lcetin-like	AH05G38570	AH05G38570.1	2177	Chr05	115004785-115006961(-)	348-612	L-type lectin-domain containing receptor kinase IX.1
lcetin-like	AH05G38590	AH05G38590.1	1647	Chr05	115013409-115015055(+)	344-536	L-type lectin-domain containing receptor kinase IX.1
lcetin-like	AH06G01810	AH06G01810.1	3823	Chr06	3653190-3657012(+)	509-630	G-type lectin S-receptor-like serine/threonine-protein kinase SD3-1
lcetin-like	AH07G01820	AH07G01820.1	2874	Chr07	1660921-1663794(-)	395-663	Probable L-type lectin-domain containing receptor kinase S.7
lcetin-like	AH07G10710	AH07G10710.1	2261	Chr07	14420532-14422792(-)	372-566	L-type lectin-domain containing receptor kinase VIII.1
lcetin-like	AH07G14650	AH07G14650.1	2821	Chr07	26175556-26178376(-)	390-568	Probable L-type lectin-domain containing receptor kinase S.7
lcetin-like	AH08G06390	AH08G06390.1	3008	Chr08	11686759-11689766(+)	547-738	G-type lectin S-receptor-like serine/threonine-protein kinase At5g35370
lcetin-like	AH08G17100	AH08G17100.1	4726	Chr08	32314673-32319398(-)	720-885	G-type lectin S-receptor-like serine/threonine-protein kinase At4g03230
lcetin-like	AH08G17110	AH08G17110.1	4108	Chr08	32327399-32331506(-)	677-940	G-type lectin S-receptor-like serine/threonine-protein kinase At4g03230
lcetin-like	AH08G17120	AH08G17120.1	4974	Chr08	32333793-32338766(-)	677-939	G-type lectin S-receptor-like serine/threonine-protein kinase At4g03230
lcetin-like	AH08G17130	AH08G17130.1	3741	Chr08	32339482-32343222(-)	697-896	G-type lectin S-receptor-like serine/threonine-protein kinase At4g03230
lcetin-like	AH08G17140	AH08G17140.1	4394	Chr08	32344029-32348422(-)	698-893	G-type lectin S-receptor-like serine/threonine-protein kinase At4g03230
lcetin-like	AH08G17180	AH08G17180.1	2517	Chr08	32432422-32434938(+)	504-697	G-type lectin S-receptor-like serine/threonine-protein kinase At2g19130
lcetin-like	AH08G18040	AH08G18040.1	2067	Chr08	33595841-33597907(-)	344-612	L-type lectin-domain containing receptor kinase VII.1
lcetin-like	AH08G18050	AH08G18050.1	2109	Chr08	33598734-33600842(-)	359-560	Probable L-type lectin-domain containing receptor kinase VII.2
lcetin-like	AH08G20280	AH08G20280.1	3325	Chr08	36901128-36904452(-)	493-692	G-type lectin S-receptor-like serine/threonine-protein kinase At4g27290
lcetin-like	AH08G20300	AH08G20300.1	3719	Chr08	36955075-36958793(-)	504-703	G-type lectin S-receptor-like serine/threonine-protein kinase At4g27290
lcetin-like	AH08G20310	AH08G20310.1	3211	Chr08	36966348-36969558(-)	493-756	G-type lectin S-receptor-like serine/threonine-protein kinase At4g27290
lcetin-like	AH08G20330	AH08G20330.1	3350	Chr08	37016119-37019468(+)	276-539	G-type lectin S-receptor-like serine/threonine-protein kinase SD1-1
lcetin-like	AH08G20350	AH08G20350.1	3264	Chr08	37049618-37052881(-)	493-755	G-type lectin S-receptor-like serine/threonine-protein kinase At4g27290
lcetin-like	AH08G20360	AH08G20360.1	2603	Chr08	37053796-37056398(-)	254-514	G-type lectin S-receptor-like serine/threonine-protein kinase SD1-1
lcetin-like	AH08G20370	AH08G20370.1	4017	Chr08	37062210-37066226(-)	517-716	G-type lectin S-receptor-like serine/threonine-protein kinase At4g27290
lcetin-like	AH08G20380	AH08G20380.1	3399	Chr08	37080810-37084208(-)	61-320	G-type lectin S-receptor-like serine/threonine-protein kinase SD1-1
lcetin-like	AH08G20390	AH08G20390.1	3648	Chr08	37098308-37101955(-)	513-712	G-type lectin S-receptor-like serine/threonine-protein kinase At4g27290
lcetin-like	AH08G20400	AH08G20400.1	3003	Chr08	37103905-37106907(-)	490-688	G-type lectin S-receptor-like serine/threonine-protein kinase At4g27290
lcetin-like	AH08G20410	AH08G20410.1	2940	Chr08	37108468-37111407(-)	249-511	G-type lectin S-receptor-like serine/threonine-protein kinase SD1-1
lcetin-like	AH08G20450	AH08G20450.1	3729	Chr08	37207091-37210819(-)	515-778	G-type lectin S-receptor-like serine/threonine-protein kinase At4g27290
lcetin-like	AH08G20470	AH08G20470.1	4951	Chr08	37219541-37224491(+)	514-716	G-type lectin S-receptor-like serine/threonine-protein kinase At4g27290
lcetin-like	AH08G20480	AH08G20480.1	3852	Chr08	37246184-37250035(+)	500-694	G-type lectin S-receptor-like serine/threonine-protein kinase At4g27290
lcetin-like	AH08G20490	AH08G20490.1	3728	Chr08	37258472-37262199(+)	495-693	G-type lectin S-receptor-like serine/threonine-protein kinase At4g27290
lcetin-like	AH08G20500	AH08G20500.1	5511	Chr08	37274814-37280324(+)	456-721	G-type lectin S-receptor-like serine/threonine-protein kinase At4g27290
lcetin-like	AH08G20510	AH08G20510.1	4371	Chr08	37304718-37309088(+)	514-713	G-type lectin S-receptor-like serine/threonine-protein kinase At4g27290
lcetin-like	AH08G20520	AH08G20520.1	5317	Chr08	37310772-37316088(+)	515-774	G-type lectin S-receptor-like serine/threonine-protein kinase At4g27290
lcetin-like	AH08G20530	AH08G20530.1	4802	Chr08	37367197-37371998(+)	516-780	G-type lectin S-receptor-like serine/threonine-protein kinase At4g27290
lcetin-like	AH08G20550	AH08G20550.1	578	Chr08	37382770-37383347(+)	37-68	G-type lectin S-receptor-like serine/threonine-protein kinase At4g27290
lcetin-like	AH08G20560	AH08G20560.1	3805	Chr08	37384973-37388777(+)	510-776	G-type lectin S-receptor-like serine/threonine-protein kinase At4g27290
lcetin-like	AH08G20570	AH08G20570.1	45358	Chr08	37391474-37436831(+)	305-585	G-type lectin S-receptor-like serine/threonine-protein kinase At4g27290
lcetin-like	AH08G20590	AH08G20590.1	4208	Chr08	37453519-37457726(+)	506-701	G-type lectin S-receptor-like serine/threonine-protein kinase At4g27290
lcetin-like	AH08G20600	AH08G20600.1	5223	Chr08	37477635-37482857(+)	499-694	G-type lectin S-receptor-like serine/threonine-protein kinase At4g27290
lcetin-like	AH08G20610	AH08G20610.1	4275	Chr08	37518580-37522854(+)	505-769	G-type lectin S-receptor-like serine/threonine-protein kinase At4g27290
lcetin-like	AH08G20620	AH08G20620.1	4573	Chr08	37530077-37534649(+)	499-769	G-type lectin S-receptor-like serine/threonine-protein kinase At4g27290
lcetin-like	AH08G20630	AH08G20630.1	3174	Chr08	37538633-37541806(-)	489-684	G-type lectin S-receptor-like serine/threonine-protein kinase At4g27290
lcetin-like	AH08G20650	AH08G20650.1	1626	Chr08	37565033-37566658(-)	4-197	G-type lectin S-receptor-like serine/threonine-protein kinase SD1-1
lcetin-like	AH08G20660	AH08G20660.1	4786	Chr08	37577925-37582710(-)	497-692	G-type lectin S-receptor-like serine/threonine-protein kinase At4g27290
lcetin-like	AH08G20670	AH08G20670.1	3253	Chr08	37592813-37596065(-)	500-694	G-type lectin S-receptor-like serine/threonine-protein kinase At4g27290
lcetin-like	AH08G20680	AH08G20680.1	3612	Chr08	37596667-37600278(-)	498-696	G-type lectin S-receptor-like serine/threonine-protein kinase At4g27290
lcetin-like	AH08G20700	AH08G20700.1	4488	Chr08	37616863-37621350(-)	586-781	G-type lectin S-receptor-like serine/threonine-protein kinase At4g27290
lcetin-like	AH08G26970	AH08G26970.1	2463	Chr08	47239351-47241813(-)	500-693	G-type lectin S-receptor-like serine/threonine-protein kinase SD2-5
lcetin-like	AH08G27070	AH08G27070.1	2985	Chr08	47360809-47363793(+)	500-761	G-type lectin S-receptor-like serine/threonine-protein kinase At4g27290
lcetin-like	AH08G27080	AH08G27080.1	615	Chr08	47375083-47375697(+)	31-89	G-type lectin S-receptor-like serine/threonine-protein kinase At4g27290
lcetin-like	AH08G27100	AH08G27100.1	3125	Chr08	47381842-47384966(+)	418-683	G-type lectin S-receptor-like serine/threonine-protein kinase At4g27290
lcetin-like	AH08G27110	AH08G27110.1	2946	Chr08	47385965-47388910(+)	365-576	G-type lectin S-receptor-like serine/threonine-protein kinase SD1-1
lcetin-like	AH08G27120	AH08G27120.1	2986	Chr08	47390096-47393081(+)	501-765	G-type lectin S-receptor-like serine/threonine-protein kinase At4g27290
lcetin-like	AH08G27150	AH08G27150.1	3736	Chr08	47405293-47409028(+)	494-762	G-type lectin S-receptor-like serine/threonine-protein kinase At4g27290
lcetin-like	AH08G27160	AH08G27160.1	5001	Chr08	47411702-47416702(-)	502-767	G-type lectin S-receptor-like serine/threonine-protein kinase At4g27290
lcetin-like	AH08G27170	AH08G27170.1	5099	Chr08	47423228-47428326(+)	464-732	G-type lectin S-receptor-like serine/threonine-protein kinase At4g27290
lcetin-like	AH09G02070	AH09G02070.1	4362	Chr09	2393436-2397797(+)	432-625	G-type lectin S-receptor-like serine/threonine-protein kinase At1g11330
lcetin-like	AH09G02080	AH09G02080.1	13729	Chr09	2412724-2426452(+)	653-846	G-type lectin S-receptor-like serine/threonine-protein kinase At1g11330
lcetin-like	AH09G05200	AH09G05200.1	4639	Chr09	6070954-6075592(+)	503-698	G-type lectin S-receptor-like serine/threonine-protein kinase At4g27290
lcetin-like	AH09G05210	AH09G05210.1	3371	Chr09	6077150-6080520(+)	485-633	G-type lectin S-receptor-like serine/threonine-protein kinase At4g27290
lcetin-like	AH09G05220	AH09G05220.1	3174	Chr09	6082806-6085979(+)	475-732	G-type lectin S-receptor-like serine/threonine-protein kinase At4g27290
lcetin-like	AH09G05260	AH09G05260.1	3020	Chr09	6137517-6140536(+)	470-664	G-type lectin S-receptor-like serine/threonine-protein kinase At4g27290
lcetin-like	AH09G05270	AH09G05270.1	3562	Chr09	6142245-6145806(+)	503-698	G-type lectin S-receptor-like serine/threonine-protein kinase At4g27290
lcetin-like	AH09G06070	AH09G06070.1	899	Chr09	7509774-7510672(+)	42-123	G-type lectin S-receptor-like serine/threonine-protein kinase SD1-1
lcetin-like	AH09G08910	AH09G08910.1	2172	Chr09	12333883-12336054(-)	340-622	Probable L-type lectin-domain containing receptor kinase S.5
lcetin-like	AH09G14770	AH09G14770.1	2197	Chr09	35320063-35322259(+)	212-293	G-type lectin S-receptor-like serine/threonine-protein kinase At4g27290
lcetin-like	AH09G23160	AH09G23160.1	467	Chr09	105594343-105594809(-)	1-69	G-type lectin S-receptor-like serine/threonine-protein kinase SRK
lcetin-like	AH09G24380	AH09G24380.1	5162	Chr09	108896103-108901264(-)	538-734	G-type lectin S-receptor-like serine/threonine-protein kinase At5g24080
lcetin-like	AH10G01220	AH10G01220.1	3673	Chr10	1208874-1212546(+)	407-668	G-type lectin S-receptor-like serine/threonine-protein kinase B120
lcetin-like	AH10G01240	AH10G01240.1	1606	Chr10	1225181-1226786(-)	52-198	G-type lectin S-receptor-like serine/threonine-protein kinase At1g61480
lcetin-like	AH10G02840	AH10G02840.1	2350	Chr10	2467813-2470162(-)	359-554	L-type lectin-domain containing receptor kinase VII.1
lcetin-like	AH10G03810	AH10G03810.1	3298	Chr10	3393099-3396396(+)	519-717	G-type lectin S-receptor-like serine/threonine-protein kinase At1g11330
lcetin-like	AH10G03830	AH10G03830.1	3227	Chr10	3400161-3403387(-)	539-786	G-type lectin S-receptor-like serine/threonine-protein kinase At1g11330
lcetin-like	AH10G03840	AH10G03840.1	3181	Chr10	3433182-3436362(-)	421-668	G-type lectin S-receptor-like serine/threonine-protein kinase At1g11330
lcetin-like	AH10G03860	AH10G03860.1	3167	Chr10	3442381-3445547(-)	486-699	G-type lectin S-receptor-like serine/threonine-protein kinase At1g11330
lcetin-like	AH10G03880	AH10G03880.1	3638	Chr10	3449902-3453539(-)	497-743	G-type lectin S-receptor-like serine/threonine-protein kinase At1g11330
lcetin-like	AH10G03890	AH10G03890.1	3510	Chr10	3457534-3461043(-)	507-754	G-type lectin S-receptor-like serine/threonine-protein kinase At1g11330
lcetin-like	AH10G03900	AH10G03900.1	3189	Chr10	3461456-3464644(-)	497-692	G-type lectin S-receptor-like serine/threonine-protein kinase At1g11330
lcetin-like	AH10G03910	AH10G03910.1	4024	Chr10	3480235-3484258(+)	531-744	G-type lectin S-receptor-like serine/threonine-protein kinase B120
lcetin-like	AH10G13250	AH10G13250.1	7083	Chr10	30653750-30660832(+)	352-529	L-type lectin-domain containing receptor kinase VII.1
lcetin-like	AH10G30800	AH10G30800.1	3174	Chr10	113045092-113048265(-)	504-780	G-type lectin S-receptor-like serine/threonine-protein kinase At1g34300
lcetin-like	AH10G30970	AH10G30970.1	2520	Chr10	113192424-113194943(-)	353-620	L-type lectin-domain containing receptor kinase S.4
lcetin-like	AH11G19690	AH11G19690.1	3092	Chr11	92269951-92273042(+)	354-621	L-type lectin-domain containing receptor kinase S.1
lcetin-like	AH11G33830	AH11G33830.1	3376	Chr11	146601288-146604663(-)	448-715	G-type lectin S-receptor-like serine/threonine-protein kinase At1g11330
lcetin-like	AH11G33840	AH11G33840.1	6216	Chr11	146613231-146619446(-)	449-715	G-type lectin S-receptor-like serine/threonine-protein kinase B120
lcetin-like	AH11G35700	AH11G35700.1	1903	Chr11	148577809-148579711(+)	115-303	L-type lectin-domain containing receptor kinase VII.1
lcetin-like	AH12G01110	AH12G01110.1	2544	Chr12	1831209-1833752(-)	496-687	G-type lectin S-receptor-like serine/threonine-protein kinase SD2-2
lcetin-like	AH12G20240	AH12G20240.1	5805	Chr12	90410341-90416145(-)	528-732	G-type lectin S-receptor-like serine/threonine-protein kinase At1g11330
lcetin-like	AH12G20270	AH12G20270.1	6450	Chr12	90468031-90474480(+)	534-777	G-type lectin S-receptor-like serine/threonine-protein kinase At1g11330
lcetin-like	AH12G33290	AH12G33290.1	3763	Chr12	117365973-117369735(+)	535-734	G-type lectin S-receptor-like serine/threonine-protein kinase RKS1
lcetin-like	AH12G33300	AH12G33300.1	3941	Chr12	117370489-117374429(+)	515-714	G-type lectin S-receptor-like serine/threonine-protein kinase RKS1
lcetin-like	AH12G33320	AH12G33320.1	3507	Chr12	117385988-117389494(-)	529-728	G-type lectin S-receptor-like serine/threonine-protein kinase RKS1
lcetin-like	AH13G15990	AH13G15990.1	2214	Chr13	19071190-19073403(+)	509-629	G-type lectin S-receptor-like serine/threonine-protein kinase SD3-1
lcetin-like	AH13G16260	AH13G16260.1	5048	Chr13	19658605-19663652(-)	727-989	G-type lectin S-receptor-like serine/threonine-protein kinase At4g03230
lcetin-like	AH13G16360	AH13G16360.1	9012	Chr13	19829923-19838934(+)	511-704	G-type lectin S-receptor-like serine/threonine-protein kinase At2g19130
lcetin-like	AH13G17490	AH13G17490.1	2505	Chr13	22452990-22455494(-)	363-631	Probable L-type lectin-domain containing receptor kinase VII.2
lcetin-like	AH13G17530	AH13G17530.1	3908	Chr13	22546367-22550274(-)	348-539	G-type lectin S-receptor-like serine/threonine-protein kinase At2g19130
lcetin-like	AH13G17540	AH13G17540.1	6777	Chr13	22560780-22567556(+)	376-638	G-type lectin S-receptor-like serine/threonine-protein kinase At2g19130
lcetin-like	AH13G19830	AH13G19830.1	7745	Chr13	27897111-27904855(+)	515-714	G-type lectin S-receptor-like serine/threonine-protein kinase At4g27290
lcetin-like	AH13G20000	AH13G20000.1	5497	Chr13	28412502-28417998(+)	345-540	G-type lectin S-receptor-like serine/threonine-protein kinase At4g27290
lcetin-like	AH13G20020	AH13G20020.1	20100	Chr13	28427612-28447711(+)	482-739	G-type lectin S-receptor-like serine/threonine-protein kinase At4g27290
lcetin-like	AH13G20040	AH13G20040.1	4005	Chr13	28491300-28495304(+)	515-710	G-type lectin S-receptor-like serine/threonine-protein kinase At4g27290
lcetin-like	AH13G20080	AH13G20080.1	4699	Chr13	28540325-28545023(-)	501-696	G-type lectin S-receptor-like serine/threonine-protein kinase At4g27290
lcetin-like	AH13G20090	AH13G20090.1	5086	Chr13	28598977-28604062(-)	497-627	G-type lectin S-receptor-like serine/threonine-protein kinase At4g27290
lcetin-like	AH13G20120	AH13G20120.1	3572	Chr13	28617617-28621188(+)	459-549	G-type lectin S-receptor-like serine/threonine-protein kinase At4g27290
lcetin-like	AH13G20130	AH13G20130.1	4049	Chr13	28623406-28627454(-)	509-704	G-type lectin S-receptor-like serine/threonine-protein kinase At4g27290
lcetin-like	AH13G20150	AH13G20150.1	4267	Chr13	28674980-28679246(-)	504-697	G-type lectin S-receptor-like serine/threonine-protein kinase At4g27290
lcetin-like	AH13G25690	AH13G25690.1	2450	Chr13	43524834-43527283(+)	419-617	G-type lectin S-receptor-like serine/threonine-protein kinase RLK1
lcetin-like	AH13G25700	AH13G25700.1	1373	Chr13	43527836-43529208(-)	140-338	G-type lectin S-receptor-like serine/threonine-protein kinase RLK1
lcetin-like	AH13G25730	AH13G25730.1	5069	Chr13	43549486-43554554(-)	396-611	G-type lectin S-receptor-like serine/threonine-protein kinase RLK1 isoform X2
lcetin-like	AH13G27940	AH13G27940.1	3785	Chr13	53543977-53547761(-)	271-462	C-type lectin receptor-like tyrosine-protein kinase At1g52310
lcetin-like	AH13G39190	AH13G39190.1	15116	Chr13	128298019-128313134(-)	371-563	L-type lectin-domain containing receptor kinase IX.1
lcetin-like	AH13G39200	AH13G39200.1	2028	Chr13	128301968-128303995(-)	343-608	L-type lectin-domain containing receptor kinase IX.1
lcetin-like	AH13G39220	AH13G39220.1	1950	Chr13	128307643-128309592(-)	359-626	L-type lectin-domain containing receptor kinase IX.1
lcetin-like	AH13G39250	AH13G39250.1	2097	Chr13	128322756-128324852(-)	351-550	L-type lectin-domain containing receptor kinase IX.1
lcetin-like	AH13G39280	AH13G39280.1	1965	Chr13	128344030-128345994(-)	349-542	L-type lectin-domain containing receptor kinase IX.1
lcetin-like	AH13G39290	AH13G39290.1	1929	Chr13	128347215-128349143(-)	352-535	L-type lectin-domain containing receptor kinase IX.1
lcetin-like	AH13G39300	AH13G39300.1	1953	Chr13	128350329-128352281(-)	338-533	L-type lectin-domain containing receptor kinase IX.1
lcetin-like	AH13G41320	AH13G41320.1	1968	Chr13	131244635-131246602(+)	338-606	L-type lectin-domain containing receptor kinase S.4
lcetin-like	AH13G42180	AH13G42180.1	2115	Chr13	132681058-132683172(+)	375-574	L-type lectin-domain containing receptor kinase VIII.1
lcetin-like	AH13G42570	AH13G42570.1	5487	Chr13	133295697-133301183(+)	211-409	L-type lectin-domain containing receptor kinase IX.1
lcetin-like	AH13G42610	AH13G42610.1	2052	Chr13	133329421-133331472(+)	321-574	L-type lectin-domain containing receptor kinase IX.1
lcetin-like	AH13G43600	AH13G43600.1	2840	Chr13	134624314-134627153(+)	297-556	Putative L-type lectin-domain containing receptor kinase V.2
lcetin-like	AH13G44700	AH13G44700.1	2466	Chr13	135804388-135806853(-)	259-530	L-type lectin-domain containing receptor kinase IV.1
lcetin-like	AH13G48420	AH13G48420.1	867	Chr13	139597820-139598686(-)	4-232	L-type lectin-domain containing receptor kinase S.4
lcetin-like	AH13G56240	AH13G56240.1	1235	Chr13	147139231-147140465(+)	9-245	L-type lectin-domain containing receptor kinase S.4
lcetin-like	AH13G56390	AH13G56390.1	3292	Chr13	147253389-147256680(+)	506-782	G-type lectin S-receptor-like serine/threonine-protein kinase At1g34300
lcetin-like	AH14G14560	AH14G14560.1	1894	Chr14	26860302-26862195(-)	84-275	G-type lectin S-receptor-like serine/threonine-protein kinase At1g34300
lcetin-like	AH14G14850	AH14G14850.1	1578	Chr14	29164688-29166265(+)	83-276	G-type lectin S-receptor-like serine/threonine-protein kinase At1g34300
lcetin-like	AH14G14870	AH14G14870.1	495	Chr14	29171228-29171722(+)	68-153	G-type lectin S-receptor-like serine/threonine-protein kinase At5g24080
lcetin-like	AH14G14880	AH14G14880.1	1230	Chr14	29189688-29190917(+)	68-261	G-type lectin S-receptor-like serine/threonine-protein kinase At1g34300
lcetin-like	AH14G19970	AH14G19970.1	3198	Chr14	75548592-75551789(-)	354-554	L-type lectin-domain containing receptor kinase IV.1
lcetin-like	AH14G20620	AH14G20620.1	2052	Chr14	79898806-79900857(-)	347-615	L-type lectin-domain containing receptor kinase S.4
lcetin-like	AH15G05320	AH15G05320.1	2153	Chr15	9141619-9143771(-)	461-504	G-type lectin S-receptor-like serine/threonine-protein kinase At1g11330
lcetin-like	AH16G04300	AH16G04300.1	4007	Chr16	8090348-8094354(+)	509-630	G-type lectin S-receptor-like serine/threonine-protein kinase SD3-1
lcetin-like	AH16G36310	AH16G36310.1	2481	Chr16	140761326-140763806(-)	503-697	G-type lectin S-receptor-like serine/threonine-protein kinase SD2-5
lcetin-like	AH16G37400	AH16G37400.1	2590	Chr16	142320491-142323080(+)	365-626	L-type lectin-domain containing receptor kinase IX.1
lcetin-like	AH16G37420	AH16G37420.1	1956	Chr16	142330239-142332194(+)	341-606	L-type lectin-domain containing receptor kinase IX.1
lcetin-like	AH16G37430	AH16G37430.1	1944	Chr16	142333255-142335198(+)	337-576	L-type lectin-domain containing receptor kinase IX.1
lcetin-like	AH16G41120	AH16G41120.1	4495	Chr16	146786549-146791043(-)	407-677	G-type lectin S-receptor-like serine/threonine-protein kinase B120
lcetin-like	AH16G41160	AH16G41160.1	7110	Chr16	146804241-146811350(-)	392-662	G-type lectin S-receptor-like serine/threonine-protein kinase B120
lcetin-like	AH16G41250	AH16G41250.1	4467	Chr16	146876645-146881111(+)	394-664	G-type lectin S-receptor-like serine/threonine-protein kinase B120
lcetin-like	AH16G45100	AH16G45100.1	1947	Chr16	151166309-151168255(-)	338-603	L-type lectin-domain containing receptor kinase IX.1
lcetin-like	AH16G45110	AH16G45110.1	1836	Chr16	151169154-151170989(-)	301-566	L-type lectin-domain containing receptor kinase IX.1
lcetin-like	AH16G45120	AH16G45120.1	1941	Chr16	151171546-151173486(-)	336-601	L-type lectin-domain containing receptor kinase IX.1
lcetin-like	AH16G45130	AH16G45130.1	3652	Chr16	151184950-151188601(-)	379-640	L-type lectin-domain containing receptor kinase IX.1
lcetin-like	AH16G46430	AH16G46430.1	3159	Chr16	152730709-152733867(+)	369-563	G-type lectin S-receptor-like serine/threonine-protein kinase SD2-5
lcetin-like	AH17G06070	AH17G06070.1	2111	Chr17	7295918-7298028(-)	2-140	L-type lectin-domain containing receptor kinase VII.1
lcetin-like	AH17G10130	AH17G10130.1	2708	Chr17	15732029-15734736(-)	372-566	L-type lectin-domain containing receptor kinase VIII.1
lcetin-like	AH17G14910	AH17G14910.1	2783	Chr17	30597809-30600591(+)	390-568	Probable L-type lectin-domain containing receptor kinase S.7
lcetin-like	AH17G30890	AH17G30890.1	3122	Chr17	126998371-127001492(+)	546-737	G-type lectin S-receptor-like serine/threonine-protein kinase At5g35370
lcetin-like	AH18G00660	AH18G00660.1	3023	Chr18	470399-473421(+)	481-674	G-type lectin S-receptor-like serine/threonine-protein kinase SD2-5
lcetin-like	AH18G06780	AH18G06780.1	1634	Chr18	6900350-6901983(-)	81-145	G-type lectin S-receptor-like serine/threonine-protein kinase At1g11410
lcetin-like	AH18G07640	AH18G07640.1	4175	Chr18	8239015-8243189(-)	549-714	G-type lectin S-receptor-like serine/threonine-protein kinase At4g03230
lcetin-like	AH18G07650	AH18G07650.1	4361	Chr18	8270867-8275227(-)	678-941	G-type lectin S-receptor-like serine/threonine-protein kinase At4g03230
lcetin-like	AH18G07660	AH18G07660.1	4855	Chr18	8275514-8280368(-)	702-964	G-type lectin S-receptor-like serine/threonine-protein kinase At4g03230
lcetin-like	AH18G07670	AH18G07670.1	4149	Chr18	8284280-8288428(-)	663-862	G-type lectin S-receptor-like serine/threonine-protein kinase At4g03230
lcetin-like	AH18G07680	AH18G07680.1	4368	Chr18	8289093-8293460(-)	702-897	G-type lectin S-receptor-like serine/threonine-protein kinase At4g03230
lcetin-like	AH18G07830	AH18G07830.1	3595	Chr18	8596717-8600311(+)	504-697	G-type lectin S-receptor-like serine/threonine-protein kinase At2g19130
lcetin-like	AH18G09370	AH18G09370.1	2058	Chr18	11048482-11050539(-)	342-542	Probable L-type lectin-domain containing receptor kinase VII.2
lcetin-like	AH18G09380	AH18G09380.1	2440	Chr18	11052174-11054613(-)	344-612	L-type lectin-domain containing receptor kinase VII.1
lcetin-like	AH18G09390	AH18G09390.1	2772	Chr18	11054845-11057616(-)	361-562	Probable L-type lectin-domain containing receptor kinase VII.2
lcetin-like	AH18G12260	AH18G12260.1	3593	Chr18	18239817-18243409(-)	506-705	G-type lectin S-receptor-like serine/threonine-protein kinase At4g27290
lcetin-like	AH18G12280	AH18G12280.1	3238	Chr18	18285396-18288633(+)	256-519	G-type lectin S-receptor-like serine/threonine-protein kinase SD1-1
lcetin-like	AH18G12320	AH18G12320.1	2912	Chr18	18455732-18458643(-)	255-518	G-type lectin S-receptor-like serine/threonine-protein kinase SD1-1
lcetin-like	AH18G12330	AH18G12330.1	3131	Chr18	18524269-18527399(-)	493-756	G-type lectin S-receptor-like serine/threonine-protein kinase At4g27290
lcetin-like	AH18G12340	AH18G12340.1	2496	Chr18	18528744-18531239(-)	254-514	G-type lectin S-receptor-like serine/threonine-protein kinase SD1-1
lcetin-like	AH18G12360	AH18G12360.1	3974	Chr18	18543736-18547709(-)	519-718	G-type lectin S-receptor-like serine/threonine-protein kinase At4g27290
lcetin-like	AH18G12370	AH18G12370.1	3373	Chr18	18556326-18559698(-)	264-523	G-type lectin S-receptor-like serine/threonine-protein kinase SD1-1
lcetin-like	AH18G12380	AH18G12380.1	3135	Chr18	18561633-18564767(-)	510-709	G-type lectin S-receptor-like serine/threonine-protein kinase At4g27290
lcetin-like	AH18G12390	AH18G12390.1	3189	Chr18	18567167-18570355(-)	501-764	G-type lectin S-receptor-like serine/threonine-protein kinase At4g27290
lcetin-like	AH18G12400	AH18G12400.1	2683	Chr18	18578387-18581069(-)	249-511	G-type lectin S-receptor-like serine/threonine-protein kinase SD1-1
lcetin-like	AH18G12530	AH18G12530.1	3219	Chr18	19221714-19224932(-)	515-778	G-type lectin S-receptor-like serine/threonine-protein kinase At4g27290
lcetin-like	AH18G12550	AH18G12550.1	4867	Chr18	19238396-19243262(+)	511-776	G-type lectin S-receptor-like serine/threonine-protein kinase At4g27290
lcetin-like	AH18G12560	AH18G12560.1	3667	Chr18	19285730-19289396(+)	502-760	G-type lectin S-receptor-like serine/threonine-protein kinase At4g27290
lcetin-like	AH18G12580	AH18G12580.1	3684	Chr18	19329097-19332780(+)	495-693	G-type lectin S-receptor-like serine/threonine-protein kinase At4g27290
lcetin-like	AH18G12720	AH18G12720.1	4420	Chr18	19725578-19729997(+)	514-713	G-type lectin S-receptor-like serine/threonine-protein kinase At4g27290
lcetin-like	AH18G12730	AH18G12730.1	4148	Chr18	19731019-19735166(+)	515-774	G-type lectin S-receptor-like serine/threonine-protein kinase At4g27290
lcetin-like	AH18G12750	AH18G12750.1	2942	Chr18	19759926-19762867(+)	250-514	G-type lectin S-receptor-like serine/threonine-protein kinase At4g27290
lcetin-like	AH18G12760	AH18G12760.1	1431	Chr18	19767520-19768950(+)	226-257	G-type lectin S-receptor-like serine/threonine-protein kinase At4g27290
lcetin-like	AH18G12780	AH18G12780.1	3111	Chr18	19805437-19808547(+)	24-290	G-type lectin S-receptor-like serine/threonine-protein kinase At4g27290
lcetin-like	AH18G12790	AH18G12790.1	2298	Chr18	19810967-19813264(+)	499-584	G-type lectin S-receptor-like serine/threonine-protein kinase At4g27290
lcetin-like	AH18G12800	AH18G12800.1	922	Chr18	19813773-19814694(+)	15-177	G-type lectin S-receptor-like serine/threonine-protein kinase At4g27290
lcetin-like	AH18G12840	AH18G12840.1	3790	Chr18	19880464-19884253(+)	513-781	G-type lectin S-receptor-like serine/threonine-protein kinase At4g27290
lcetin-like	AH18G12870	AH18G12870.1	3844	Chr18	19962034-19965877(+)	506-701	G-type lectin S-receptor-like serine/threonine-protein kinase At4g27290
lcetin-like	AH18G12880	AH18G12880.1	2627	Chr18	19981870-19984496(-)	416-552	G-type lectin S-receptor-like serine/threonine-protein kinase At4g27290
lcetin-like	AH18G12890	AH18G12890.1	6144	Chr18	20015577-20021720(-)	503-767	G-type lectin S-receptor-like serine/threonine-protein kinase At4g27290
lcetin-like	AH18G12900	AH18G12900.1	307114	Chr18	20156113-20463226(-)	506-770	G-type lectin S-receptor-like serine/threonine-protein kinase At4g27290
lcetin-like	AH18G12910	AH18G12910.1	306368	Chr18	20156549-20462916(-)	508-773	G-type lectin S-receptor-like serine/threonine-protein kinase At4g27290
lcetin-like	AH18G12920	AH18G12920.1	2958	Chr18	20477166-20480123(+)	441-570	G-type lectin S-receptor-like serine/threonine-protein kinase At4g27290
lcetin-like	AH18G12930	AH18G12930.1	4972	Chr18	20495380-20500351(+)	499-698	G-type lectin S-receptor-like serine/threonine-protein kinase At4g27290
lcetin-like	AH18G12940	AH18G12940.1	3161	Chr18	20501290-20504450(-)	499-694	G-type lectin S-receptor-like serine/threonine-protein kinase At4g27290
lcetin-like	AH18G12960	AH18G12960.1	5450	Chr18	20535142-20540591(-)	499-694	G-type lectin S-receptor-like serine/threonine-protein kinase At4g27290
lcetin-like	AH18G12980	AH18G12980.1	3597	Chr18	20550877-20554473(-)	501-693	G-type lectin S-receptor-like serine/threonine-protein kinase At4g27290
lcetin-like	AH18G12990	AH18G12990.1	1313	Chr18	20556852-20558164(-)	22-217	G-type lectin S-receptor-like serine/threonine-protein kinase SD1-1
lcetin-like	AH18G13000	AH18G13000.1	3343	Chr18	20589377-20592719(-)	493-692	G-type lectin S-receptor-like serine/threonine-protein kinase At4g27290
lcetin-like	AH18G13020	AH18G13020.1	3272	Chr18	20647772-20651043(-)	500-694	G-type lectin S-receptor-like serine/threonine-protein kinase At4g27290
lcetin-like	AH18G13030	AH18G13030.1	3632	Chr18	20652554-20656185(-)	498-696	G-type lectin S-receptor-like serine/threonine-protein kinase At4g27290
lcetin-like	AH18G13040	AH18G13040.1	3766	Chr18	20670399-20674164(-)	580-775	G-type lectin S-receptor-like serine/threonine-protein kinase At4g27290
lcetin-like	AH18G20440	AH18G20440.1	2342	Chr18	63190717-63193058(+)	113-310	G-type lectin S-receptor-like serine/threonine-protein kinase At4g03230
lcetin-like	AH19G00870	AH19G00870.1	2520	Chr19	640283-642802(-)	490-689	G-type lectin S-receptor-like serine/threonine-protein kinase At1g34300
lcetin-like	AH19G03500	AH19G03500.1	22846	Chr19	3311452-3334297(+)	432-625	G-type lectin S-receptor-like serine/threonine-protein kinase CES101
lcetin-like	AH19G06900	AH19G06900.1	3417	Chr19	7736231-7739647(+)	503-698	G-type lectin S-receptor-like serine/threonine-protein kinase At4g27290
lcetin-like	AH19G06920	AH19G06920.1	3178	Chr19	7741619-7744796(+)	498-693	G-type lectin S-receptor-like serine/threonine-protein kinase At4g27290
lcetin-like	AH19G06950	AH19G06950.1	3020	Chr19	7761938-7764957(+)	470-664	G-type lectin S-receptor-like serine/threonine-protein kinase At4g27290
lcetin-like	AH19G06960	AH19G06960.1	3563	Chr19	7766687-7770249(+)	503-698	G-type lectin S-receptor-like serine/threonine-protein kinase At4g27290
lcetin-like	AH19G11900	AH19G11900.1	2219	Chr19	15912464-15914682(-)	338-621	Probable L-type lectin-domain containing receptor kinase S.5
lcetin-like	AH19G29130	AH19G29130.1	3690	Chr19	135916328-135920017(+)	304-537	G-type lectin S-receptor-like serine/threonine-protein kinase B120
lcetin-like	AH19G34000	AH19G34000.1	2412	Chr19	148899037-148901448(-)	496-768	G-type lectin S-receptor-like serine/threonine-protein kinase At1g34300
lcetin-like	AH19G40890	AH19G40890.1	2068	Chr19	156865166-156867233(-)	2-134	L-type lectin-domain containing receptor kinase VII.1
lcetin-like	AH19G43390	AH19G43390.1	3647	Chr19	158922294-158925940(-)	500-696	G-type lectin S-receptor-like serine/threonine-protein kinase At5g24080
lcetin-like	AH20G01720	AH20G01720.1	3225	Chr20	1741156-1744380(-)	503-750	G-type lectin S-receptor-like serine/threonine-protein kinase At1g11330
lcetin-like	AH20G01730	AH20G01730.1	4647	Chr20	1744790-1749436(-)	507-702	G-type lectin S-receptor-like serine/threonine-protein kinase At1g11330
lcetin-like	AH20G01750	AH20G01750.1	3920	Chr20	1780414-1784333(+)	531-744	G-type lectin S-receptor-like serine/threonine-protein kinase B120
lcetin-like	AH20G05490	AH20G05490.1	3687	Chr20	7509467-7513153(+)	483-729	G-type lectin S-receptor-like serine/threonine-protein kinase At1g11330
lcetin-like	AH20G05500	AH20G05500.1	8444	Chr20	7513810-7522253(+)	1242-1489	G-type lectin S-receptor-like serine/threonine-protein kinase At1g11330
lcetin-like	AH20G05520	AH20G05520.1	3372	Chr20	7584946-7588317(+)	76-323	G-type lectin S-receptor-like serine/threonine-protein kinase At1g11330
lcetin-like	AH20G05540	AH20G05540.1	3363	Chr20	7590949-7594311(-)	519-717	G-type lectin S-receptor-like serine/threonine-protein kinase At1g11330
lcetin-like	AH20G06720	AH20G06720.1	2387	Chr20	8829319-8831705(+)	359-554	L-type lectin-domain containing receptor kinase VII.1
Cysteine-rich	AH01G06780	AH01G06780.1	6279	Chr01	8620861-8627139(+)	338-605	Cysteine-rich receptor-like protein kinase 3
Cysteine-rich	AH01G06790	AH01G06790.1	3646	Chr01	8627909-8631554(-)	2-161	Cysteine-rich receptor-like protein kinase 2
Cysteine-rich	AH01G06810	AH01G06810.1	6892	Chr01	8642648-8649539(-)	342-536	Cysteine-rich receptor-like protein kinase 3
Cysteine-rich	AH01G17510	AH01G17510.1	2609	Chr01	58985283-58987891(+)	246-386	Cysteine-rich receptor-like protein kinase 2
Cysteine-rich	AH01G18690	AH01G18690.1	3152	Chr01	74143623-74146774(+)	332-540	Cysteine-rich receptor-like protein kinase 1
Cysteine-rich	AH02G12850	AH02G12850.1	3717	Chr02	34707005-34710721(+)	275-450	Cysteine-rich receptor-like protein kinase 29
Cysteine-rich	AH02G12890	AH02G12890.1	4374	Chr02	34798829-34803202(+)	360-390	Cysteine-rich receptor-like protein kinase 26
Cysteine-rich	AH03G40300	AH03G40300.1	3219	Chr03	133295015-133298233(+)	316-593	Cysteine-rich receptor-like protein kinase 3
Cysteine-rich	AH03G40310	AH03G40310.1	4323	Chr03	133298998-133303320(+)	335-605	Cysteine-rich receptor-like protein kinase 2
Cysteine-rich	AH03G48200	AH03G48200.1	4382	Chr03	141916618-141920999(-)	57-255	Cysteine-rich receptor-like protein kinase 10
Cysteine-rich	AH04G23330	AH04G23330.1	10232	Chr04	110898446-110908677(-)	575-772	Cysteine-rich receptor-like protein kinase 25
Cysteine-rich	AH05G12860	AH05G12860.1	3426	Chr05	33011632-33015057(-)	324-598	Cysteine-rich receptor-like protein kinase 2
Cysteine-rich	AH05G12880	AH05G12880.1	3880	Chr05	33052849-33056728(-)	337-604	Cysteine-rich receptor-like protein kinase 3
Cysteine-rich	AH05G13770	AH05G13770.1	3087	Chr05	35183880-35186966(-)	364-558	Cysteine-rich receptor-like protein kinase 25
Cysteine-rich	AH05G13780	AH05G13780.1	2762	Chr05	35187174-35189935(-)	355-554	Cysteine-rich receptor-like protein kinase 10
Cysteine-rich	AH05G13790	AH05G13790.1	2593	Chr05	35192161-35194753(-)	318-518	Cysteine-rich receptor-like protein kinase 10
Cysteine-rich	AH06G20420	AH06G20420.1	3892	Chr06	87004126-87008017(+)	359-527	Cysteine-rich receptor-like protein kinase 26
Cysteine-rich	AH06G25940	AH06G25940.1	3561	Chr06	104267631-104271191(-)	329-523	Cysteine-rich receptor-like protein kinase 42
Cysteine-rich	AH06G25950	AH06G25950.1	2524	Chr06	104286987-104289510(-)	163-351	Putative cysteine-rich receptor-like protein kinase 43
Cysteine-rich	AH07G19730	AH07G19730.1	847	Chr07	62304644-62305490(+)	46-110	Cysteine-rich receptor-like protein kinase 11
Cysteine-rich	AH08G24070	AH08G24070.1	5271	Chr08	43610164-43615434(+)	593-792	Cysteine-rich receptor-like protein kinase 25
Cysteine-rich	AH09G00800	AH09G00800.1	2706	Chr09	1032361-1035066(+)	163-351	Putative cysteine-rich receptor-like protein kinase 43
Cysteine-rich	AH09G26600	AH09G26600.1	3035	Chr09	111601125-111604159(+)	350-614	Cysteine-rich receptor-like protein kinase 25
Cysteine-rich	AH09G26920	AH09G26920.1	3089	Chr09	111946213-111949301(+)	374-641	Cysteine-rich receptor-like protein kinase 25
Cysteine-rich	AH09G26930	AH09G26930.1	3250	Chr09	111956217-111959466(+)	258-417	Cysteine-rich receptor-like protein kinase 25
Cysteine-rich	AH09G26950	AH09G26950.1	4165	Chr09	112013764-112017928(+)	346-539	Cysteine-rich receptor-like protein kinase 25
Cysteine-rich	AH09G26960	AH09G26960.1	4148	Chr09	112027558-112031705(+)	346-539	Cysteine-rich receptor-like protein kinase 25
Cysteine-rich	AH09G26980	AH09G26980.1	6246	Chr09	112060332-112066577(+)	366-629	Cysteine-rich receptor-like protein kinase 10
Cysteine-rich	AH09G26990	AH09G26990.1	4160	Chr09	112066890-112071049(+)	348-612	Cysteine-rich receptor-like protein kinase 25
Cysteine-rich	AH09G27020	AH09G27020.1	3050	Chr09	112113992-112117041(+)	359-622	Cysteine-rich receptor-like protein kinase 25
Cysteine-rich	AH09G27030	AH09G27030.1	3272	Chr09	112119890-112123161(+)	330-529	Cysteine-rich receptor-like protein kinase 10
Cysteine-rich	AH09G27050	AH09G27050.1	3310	Chr09	112125049-112128358(+)	274-473	Cysteine-rich receptor-like protein kinase 41
Cysteine-rich	AH09G27070	AH09G27070.1	1784	Chr09	112130694-112132477(+)	34-233	Cysteine-rich receptor-like protein kinase 10
Cysteine-rich	AH09G27080	AH09G27080.1	2945	Chr09	112134010-112136954(+)	354-623	Cysteine-rich receptor-like protein kinase 29
Cysteine-rich	AH09G27090	AH09G27090.1	2279	Chr09	112145641-112147919(+)	189-273	Cysteine-rich receptor-like protein kinase 29
Cysteine-rich	AH09G27100	AH09G27100.1	3031	Chr09	112158123-112161153(+)	325-520	Cysteine-rich receptor-like protein kinase 25
Cysteine-rich	AH09G27120	AH09G27120.1	3227	Chr09	112168297-112171523(+)	368-563	Cysteine-rich receptor-like protein kinase 29
Cysteine-rich	AH09G27130	AH09G27130.1	2515	Chr09	112179248-112181762(+)	256-430	Cysteine-rich receptor-like protein kinase 29
Cysteine-rich	AH10G29950	AH10G29950.1	6562	Chr10	112273689-112280250(+)	355-549	Cysteine-rich receptor-like protein kinase 10
Cysteine-rich	AH10G29960	AH10G29960.1	9070	Chr10	112297012-112306081(+)	353-547	Cysteine-rich receptor-like protein kinase 10
Cysteine-rich	AH10G29990	AH10G29990.1	5054	Chr10	112319228-112324281(-)	360-554	Cysteine-rich receptor-like protein kinase 10
Cysteine-rich	AH10G30000	AH10G30000.1	4239	Chr10	112326273-112330511(-)	355-524	Cysteine-rich receptor-like protein kinase 10
Cysteine-rich	AH11G01850	AH11G01850.1	11633	Chr11	1907944-1919576(-)	314-580	Cysteine-rich receptor-like protein kinase 2
Cysteine-rich	AH11G01870	AH11G01870.1	8510	Chr11	1934576-1943085(+)	343-537	Cysteine-rich receptor-like protein kinase 3
Cysteine-rich	AH11G01880	AH11G01880.1	7954	Chr11	1949344-1957297(+)	193-390	Cysteine-rich receptor-like protein kinase 3
Cysteine-rich	AH11G01890	AH11G01890.1	8794	Chr11	1957607-1966400(-)	339-606	Cysteine-rich receptor-like protein kinase 3
Cysteine-rich	AH11G21770	AH11G21770.1	3147	Chr11	113849810-113852956(+)	337-545	Cysteine-rich receptor-like protein kinase 1
Cysteine-rich	AH12G14590	AH12G14590.1	4105	Chr12	39056266-39060370(+)	358-557	Cysteine-rich receptor-like protein kinase 29
Cysteine-rich	AH13G43230	AH13G43230.1	3314	Chr13	134131093-134134406(+)	316-593	Cysteine-rich receptor-like protein kinase 3
Cysteine-rich	AH13G43240	AH13G43240.1	4129	Chr13	134135316-134139444(+)	335-605	Cysteine-rich receptor-like protein kinase 2
Cysteine-rich	AH13G50870	AH13G50870.1	4244	Chr13	142014611-142018854(-)	57-255	Cysteine-rich receptor-like protein kinase 10
Cysteine-rich	AH13G57290	AH13G57290.1	4632	Chr13	148005182-148009813(+)	356-618	Cysteine-rich receptor-like protein kinase 10
Cysteine-rich	AH13G57300	AH13G57300.1	5556	Chr13	148011691-148017246(+)	355-549	Cysteine-rich receptor-like protein kinase 10
Cysteine-rich	AH13G57330	AH13G57330.1	6414	Chr13	148027424-148033837(-)	359-553	Cysteine-rich receptor-like protein kinase 10
Cysteine-rich	AH14G27090	AH14G27090.1	10783	Chr14	109125021-109135803(-)	575-841	Cysteine-rich receptor-like protein kinase 25
Cysteine-rich	AH15G09080	AH15G09080.1	2869	Chr15	15351070-15353938(+)	359-559	Cysteine-rich receptor-like protein kinase 10
Cysteine-rich	AH15G09090	AH15G09090.1	2705	Chr15	15356245-15358949(+)	355-554	Cysteine-rich receptor-like protein kinase 8
Cysteine-rich	AH15G09100	AH15G09100.1	3013	Chr15	15359243-15362255(+)	357-551	Cysteine-rich receptor-like protein kinase 25
Cysteine-rich	AH15G09910	AH15G09910.1	3819	Chr15	17553566-17557384(+)	344-611	Cysteine-rich receptor-like protein kinase 3
Cysteine-rich	AH15G09950	AH15G09950.1	3292	Chr15	17639786-17643077(+)	324-598	Cysteine-rich receptor-like protein kinase 2
Cysteine-rich	AH16G32310	AH16G32310.1	3598	Chr16	133344870-133348467(-)	329-523	Cysteine-rich receptor-like protein kinase 42
Cysteine-rich	AH16G32330	AH16G32330.1	3935	Chr16	133373214-133377148(-)	335-523	Putative cysteine-rich receptor-like protein kinase 43
Cysteine-rich	AH18G28270	AH18G28270.1	4977	Chr18	124906998-124911974(+)	591-790	Cysteine-rich receptor-like protein kinase 25
Cysteine-rich	AH19G01650	AH19G01650.1	4165	Chr19	1316573-1320737(+)	275-463	Putative cysteine-rich receptor-like protein kinase 43
Cysteine-rich	AH19G39240	AH19G39240.2	2279	Chr19	155508897-155511175(-)	285-554	Cysteine-rich RLK (Receptor-like kinase) protein
Cysteine-rich	AH19G39260	AH19G39260.1	1206	Chr19	155536968-155538173(-)	151-274	Cysteine-rich RLK (Receptor-like kinase) protein
Cysteine-rich	AH19G40950	AH19G40950.1	2978	Chr19	156910721-156913698(-)	330-525	Cysteine-rich receptor-like protein kinase 29
Cysteine-rich	AH19G40980	AH19G40980.1	3874	Chr19	156920556-156924429(-)	368-563	Cysteine-rich receptor-like protein kinase 29
Cysteine-rich	AH19G41000	AH19G41000.1	3162	Chr19	156936053-156939214(-)	328-523	Cysteine-rich receptor-like protein kinase 29
Cysteine-rich	AH19G41010	AH19G41010.1	2706	Chr19	156948317-156951022(-)	355-536	Cysteine-rich receptor-like protein kinase 29
Cysteine-rich	AH19G41020	AH19G41020.1	3006	Chr19	156955343-156958348(-)	354-591	Cysteine-rich receptor-like protein kinase 29
Cysteine-rich	AH19G41030	AH19G41030.1	2971	Chr19	156960121-156963091(-)	354-553	Cysteine-rich receptor-like protein kinase 29
Cysteine-rich	AH19G41040	AH19G41040.1	3319	Chr19	156964324-156967642(-)	350-549	Cysteine-rich receptor-like protein kinase 29
Cysteine-rich	AH19G41050	AH19G41050.1	3172	Chr19	156970381-156973552(-)	330-529	Cysteine-rich receptor-like protein kinase 10
Cysteine-rich	AH19G41070	AH19G41070.1	3077	Chr19	156976900-156979976(-)	357-620	Cysteine-rich receptor-like protein kinase 25
Cysteine-rich	AH19G41090	AH19G41090.1	4557	Chr19	157000176-157004732(-)	348-612	Cysteine-rich receptor-like protein kinase 10
Cysteine-rich	AH19G41100	AH19G41100.1	6145	Chr19	157005117-157011261(-)	353-616	Cysteine-rich receptor-like protein kinase 10
Cysteine-rich	AH19G41120	AH19G41120.1	4092	Chr19	157019698-157023789(-)	346-539	Cysteine-rich receptor-like protein kinase 25
Cysteine-rich	AH19G41130	AH19G41130.1	4368	Chr19	157028604-157032971(-)	346-539	Cysteine-rich receptor-like protein kinase 25
Cysteine-rich	AH19G41140	AH19G41140.1	3363	Chr19	157049606-157052968(-)	359-552	Cysteine-rich receptor-like protein kinase 25
Cysteine-rich	AH19G41150	AH19G41150.1	3046	Chr19	157065134-157068179(-)	340-607	Cysteine-rich receptor-like protein kinase 25
Cysteine-rich	AH19G41490	AH19G41490.1	3240	Chr19	157322885-157326124(-)	350-614	Cysteine-rich receptor-like protein kinase 25
Cysteine-rich	AH20G17480	AH20G17480.1	2244	Chr20	39859975-39862218(+)	203-311	Cysteine-rich receptor-like protein kinase 2
EGF	AH00G06880	AH00G06880.1	2971	Unassemble_00	21814759-21817729(-)	143-233	Wall-associated receptor kinase 3
EGF	AH00G07780	AH00G07780.1	1687	Unassemble_00	29711468-29713154(+)	124-401	Wall-associated receptor kinase 5
EGF	AH01G00500	AH01G00500.1	5980	Chr01	836033-842012(+)	336-604	Wall-associated receptor kinase-like 14
EGF	AH02G04530	AH02G04530.1	3327	Chr02	5693997-5697323(+)	348-547	Probably inactive receptor-like protein kinase At2g46850
EGF	AH02G07210	AH02G07210.1	1015	Chr02	10636161-10637175(+)	70-301	Wall-associated receptor kinase 1
EGF	AH03G01120	AH03G01120.1	6281	Chr03	1413445-1419725(+)	234-507	Receptor-like serine/threonine-protein kinase NCRK
EGF	AH03G21680	AH03G21680.1	3614	Chr03	38604270-38607883(+)	327-590	Putative receptor-like protein kinase
EGF	AH03G22230	AH03G22230.1	9070	Chr03	41576331-41585400(-)	1014-1216	Receptor-like serine/threonine-protein kinase ALE2
EGF	AH03G38020	AH03G38020.1	2679	Chr03	130139001-130141679(-)	347-545	Wall-associated receptor kinase-like 20
EGF	AH04G09060	AH04G09060.1	3554	Chr04	15106013-15109566(-)	350-614	Wall-associated receptor kinase-like 9
EGF	AH04G09070	AH04G09070.1	546	Chr04	15116750-15117295(-)	4-118	Wall-associated receptor kinase-like 2
EGF	AH04G09080	AH04G09080.1	3472	Chr04	15117316-15120787(-)	394-519	Wall-associated receptor kinase-like 22
EGF	AH04G09090	AH04G09090.1	4690	Chr04	15124099-15128788(-)	354-618	Wall-associated receptor kinase-like 22
EGF	AH04G09100	AH04G09100.1	282	Chr04	15130981-15131262(-)	5-52	Wall-associated receptor kinase-like 22
EGF	AH04G09120	AH04G09120.1	5604	Chr04	15174729-15180332(-)	392-656	Wall-associated receptor kinase-like 22
EGF	AH04G09130	AH04G09130.1	5262	Chr04	15194096-15199357(-)	383-647	Wall-associated receptor kinase-like 1
EGF	AH04G09140	AH04G09140.1	1224	Chr04	15316821-15318044(-)	75-339	Wall-associated receptor kinase-like 9
EGF	AH04G09160	AH04G09160.1	3879	Chr04	15357082-15360960(-)	378-642	Wall-associated receptor kinase-like 10
EGF	AH04G17850	AH04G17850.1	6459	Chr04	83221993-83228451(-)	372-645	Wall-associated receptor kinase-like 20
EGF	AH04G17860	AH04G17860.1	15102	Chr04	83244478-83259579(-)	350-551	Wall-associated receptor kinase-like 20
EGF	AH04G26980	AH04G26980.1	2500	Chr04	118375248-118377747(+)	363-627	Wall-associated receptor kinase-like 2
EGF	AH04G26990	AH04G26990.1	2224	Chr04	118378274-118380497(+)	356-622	Wall-associated receptor kinase-like 2
EGF	AH05G06000	AH05G06000.1	4443	Chr05	7451236-7455678(+)	337-611	Wall-associated receptor kinase-like 14
EGF	AH06G16790	AH06G16790.1	2632	Chr06	54560171-54562802(-)	351-543	Wall-associated receptor kinase-like 20
EGF	AH08G03000	AH08G03000.1	5701	Chr08	5605865-5611565(-)	335-607	Wall-associated receptor kinase-like 14
EGF	AH08G05340	AH08G05340.1	3075	Chr08	9667295-9670369(+)	235-492	Wall-associated receptor kinase 3
EGF	AH08G05460	AH08G05460.1	2774	Chr08	9928447-9931220(-)	85-283	Wall-associated receptor kinase 5
EGF	AH08G05470	AH08G05470.1	4254	Chr08	9957591-9961844(-)	428-694	Wall-associated receptor kinase 3
EGF	AH08G05480	AH08G05480.1	4325	Chr08	9967091-9971415(-)	444-707	Wall-associated receptor kinase 1
EGF	AH08G05520	AH08G05520.1	3441	Chr08	10023568-10027008(-)	430-692	Wall-associated receptor kinase 5
EGF	AH08G06760	AH08G06760.1	2913	Chr08	12199347-12202259(-)	436-631	Wall-associated receptor kinase 3
EGF	AH09G05920	AH09G05920.1	2440	Chr09	7192038-7194477(+)	271-474	Wall-associated receptor kinase 3
EGF	AH11G09080	AH11G09080.1	5584	Chr11	15584927-15590510(-)	330-604	Wall-associated receptor kinase-like 14
EGF	AH12G05000	AH12G05000.1	3380	Chr12	6776090-6779469(+)	349-552	Probably inactive receptor-like protein kinase At2g46850
EGF	AH13G03020	AH13G03020.1	5923	Chr13	3261825-3267747(+)	234-507	Receptor-like serine/threonine-protein kinase NCRK
EGF	AH13G25360	AH13G25360.1	9235	Chr13	42174161-42183395(-)	1020-1222	Receptor-like serine/threonine-protein kinase ALE2
EGF	AH13G41160	AH13G41160.1	2753	Chr13	130945469-130948221(-)	380-578	Wall-associated receptor kinase-like 20
EGF	AH14G09070	AH14G09070.1	3674	Chr14	11918039-11921712(+)	252-516	Wall-associated receptor kinase-like 10
EGF	AH14G09090	AH14G09090.1	948	Chr14	11982515-11983462(+)	4-247	Wall-associated receptor kinase-like 10
EGF	AH14G09100	AH14G09100.1	4906	Chr14	11987701-11992606(+)	379-643	Wall-associated receptor kinase-like 1
EGF	AH14G09660	AH14G09660.1	3565	Chr14	13065910-13069474(-)	350-614	Wall-associated receptor kinase-like 9
EGF	AH14G09670	AH14G09670.1	5275	Chr14	13075268-13080542(-)	394-658	Wall-associated receptor kinase-like 22
EGF	AH14G09680	AH14G09680.1	6530	Chr14	13085773-13092302(-)	384-648	Wall-associated receptor kinase-like 22
EGF	AH14G09690	AH14G09690.1	2826	Chr14	13093522-13096347(-)	4-169	Wall-associated receptor kinase-like 22
EGF	AH14G09710	AH14G09710.1	3967	Chr14	13105676-13109642(-)	398-662	Wall-associated receptor kinase-like 22
EGF	AH14G20320	AH14G20320.1	8696	Chr14	78096632-78105327(-)	374-647	Wall-associated receptor kinase-like 20
EGF	AH14G20340	AH14G20340.1	1762	Chr14	78193237-78194998(-)	50-251	Wall-associated receptor kinase-like 20
EGF	AH14G31690	AH14G31690.1	2649	Chr14	119923024-119925672(+)	363-627	Wall-associated receptor kinase-like 2
EGF	AH14G31740	AH14G31740.1	1791	Chr14	119979563-119981353(+)	215-465	Wall-associated receptor kinase-like 2
EGF	AH14G43670	AH14G43670.1	1814	Chr14	133212821-133214634(-)	55-329	Receptor-like protein kinase ANXUR2
EGF	AH15G02090	AH15G02090.1	5943	Chr15	3440326-3446268(+)	337-611	Wall-associated receptor kinase-like 14
EGF	AH15G27680	AH15G27680.1	3619	Chr15	138482850-138486468(+)	351-620	Putative receptor-like protein kinase
EGF	AH16G35950	AH16G35950.1	3018	Chr16	140339188-140342205(+)	427-688	Wall-associated receptor kinase 5
EGF	AH16G35980	AH16G35980.1	2710	Chr16	140386707-140389416(+)	254-535	Wall-associated receptor kinase 5
EGF	AH16G36000	AH16G36000.1	852	Chr16	140405913-140406764(-)	9-129	Wall-associated receptor kinase 3
EGF	AH16G38250	AH16G38250.1	4276	Chr16	143350032-143354307(-)	422-686	Wall-associated receptor kinase 5
EGF	AH16G44140	AH16G44140.1	5405	Chr16	149981901-149987305(+)	422-702	Wall-associated receptor kinase 5
EGF	AH16G46450	AH16G46450.1	1454	Chr16	152762171-152763624(+)	32-288	Wall-associated receptor kinase 3
EGF	AH16G46830	AH16G46830.1	5504	Chr16	153293069-153298572(+)	391-668	Wall-associated receptor kinase 5
EGF	AH16G46870	AH16G46870.1	3398	Chr16	153358402-153361799(-)	410-691	Wall-associated receptor kinase 5
EGF	AH16G46880	AH16G46880.1	2877	Chr16	153367714-153370590(-)	421-684	Wall-associated receptor kinase 5
EGF	AH16G46900	AH16G46900.1	3727	Chr16	153461933-153465659(-)	364-612	Wall-associated receptor kinase 2
EGF	AH16G46910	AH16G46910.1	1689	Chr16	153479292-153480980(-)	2-244	Wall-associated receptor kinase 5
EGF	AH16G46930	AH16G46930.1	655	Chr16	153491857-153492511(+)	15-75	Wall-associated receptor kinase 5
EGF	AH17G25990	AH17G25990.1	6143	Chr17	115954194-115960336(-)	335-607	Wall-associated receptor kinase-like 14
EGF	AH17G29130	AH17G29130.1	2726	Chr17	124023346-124026071(+)	408-674	Wall-associated receptor kinase 3
EGF	AH17G29150	AH17G29150.1	2970	Chr17	124032417-124035386(-)	436-631	Wall-associated receptor kinase 3
EGF	AH17G29400	AH17G29400.1	505	Chr17	124427926-124428430(-)	22-122	Wall-associated receptor kinase 2
EGF	AH17G29420	AH17G29420.1	3303	Chr17	124436221-124439523(-)	434-700	Wall-associated receptor kinase 3
EGF	AH17G29470	AH17G29470.1	10208	Chr17	124493213-124503420(-)	436-629	Wall-associated receptor kinase 2
EGF	AH17G29490	AH17G29490.1	4746	Chr17	124610316-124615061(-)	453-646	Wall-associated receptor kinase 3
EGF	AH17G29520	AH17G29520.1	4714	Chr17	124658452-124663165(-)	379-535	Wall-associated receptor kinase 2
EGF	AH17G29530	AH17G29530.1	3753	Chr17	124669177-124672929(-)	430-692	Wall-associated receptor kinase 5
EGF	AH18G04650	AH18G04650.1	4698	Chr18	3989425-3994122(-)	221-498	Receptor-like serine/threonine-protein kinase NCRK
EGF	AH19G07650	AH19G07650.1	2749	Chr19	8826032-8828780(+)	332-566	Putative wall-associated receptor kinase-like 16
EGF	AH20G04200	AH20G04200.1	3213	Chr20	5813532-5816744(-)	405-666	probable receptor-like protein kinase At1g67000 isoform X1
Proline-rich	AH02G15400	AH02G15400.1	1891	Chr02	58064036-58065926(+)	53-196	Proline-rich receptor-like protein kinase PERK3
Proline-rich	AH03G06250	AH03G06250.1	4029	Chr03	6401209-6405237(+)	314-515	Proline-rich receptor-like protein kinase PERK13
Proline-rich	AH03G38570	AH03G38570.1	3230	Chr03	131009371-131012600(+)	198-476	Proline-rich receptor-like protein kinase PERK13
Proline-rich	AH03G40590	AH03G40590.1	4864	Chr03	133588184-133593047(-)	334-540	Proline-rich receptor-like protein kinase PERK13
Proline-rich	AH04G00560	AH04G00560.1	12223	Chr04	793219-805441(-)	356-609	Proline-rich receptor-like protein kinase PERK8
Proline-rich	AH04G28880	AH04G28880.1	4486	Chr04	121021572-121026057(+)	204-402	Proline-rich receptor-like protein kinase PERK1
Proline-rich	AH04G28920	AH04G28920.1	16543	Chr04	121096759-121113301(-)	13-211	Proline-rich receptor-like protein kinase PERK1
Proline-rich	AH05G06780	AH05G06780.1	2686	Chr05	8648102-8650787(+)	249-442	Proline-rich receptor-like protein kinase PERK4
Proline-rich	AH05G06800	AH05G06800.1	3386	Chr05	8670000-8673385(+)	293-453	Proline-rich receptor-like protein kinase PERK7
Proline-rich	AH05G12490	AH05G12490.1	4615	Chr05	31683123-31687737(-)	303-502	Proline-rich receptor-like protein kinase PERK12
Proline-rich	AH05G26380	AH05G26380.1	3958	Chr05	95973043-95977000(-)	300-544	Proline-rich receptor-like protein kinase PERK1
Proline-rich	AH05G33440	AH05G33440.1	5947	Chr05	108994047-108999993(-)	420-619	Proline-rich receptor-like protein kinase PERK9
Proline-rich	AH06G04550	AH06G04550.1	4999	Chr06	7091609-7096607(-)	364-637	Receptor-like serine/threonine-protein kinase ALE2
Proline-rich	AH07G10130	AH07G10130.1	2994	Chr07	13361697-13364690(+)	162-439	Proline-rich receptor-like protein kinase PERK13
Proline-rich	AH07G17390	AH07G17390.1	7889	Chr07	49683325-49691213(+)	321-517	Proline-rich receptor-like protein kinase PERK12
Proline-rich	AH07G19070	AH07G19070.1	3094	Chr07	58096312-58099405(-)	324-532	Proline-rich receptor-like protein kinase PERK5
Proline-rich	AH08G27520	AH08G27520.1	3901	Chr08	47812551-47816451(-)	372-604	Proline-rich receptor-like protein kinase PERK1
Proline-rich	AH09G02550	AH09G02550.1	5163	Chr09	2789404-2794566(+)	220-415	Proline-rich receptor-like protein kinase PERK1
Proline-rich	AH10G21920	AH10G21920.1	4412	Chr10	99101774-99106185(-)	349-518	Proline-rich receptor-like protein kinase PERK1
Proline-rich	AH10G21930	AH10G21930.1	4844	Chr10	99121004-99125847(-)	351-549	Proline-rich receptor-like protein kinase PERK1
Proline-rich	AH10G29890	AH10G29890.1	6310	Chr10	112213270-112219579(-)	277-532	Proline-rich receptor-like protein kinase PERK8
Proline-rich	AH11G12160	AH11G12160.1	2611	Chr11	26740957-26743567(+)	59-323	Proline-rich receptor-like protein kinase PERK13
Proline-rich	AH12G13200	AH12G13200.1	2555	Chr12	28836630-28839184(+)	90-295	Proline-rich receptor-like protein kinase PERK12
Proline-rich	AH13G08410	AH13G08410.1	4033	Chr13	8653961-8657993(-)	314-515	Proline-rich receptor-like protein kinase PERK13
Proline-rich	AH13G41640	AH13G41640.1	3254	Chr13	131788535-131791788(+)	198-476	Proline-rich receptor-like protein kinase PERK13
Proline-rich	AH13G43490	AH13G43490.1	4505	Chr13	134437744-134442248(-)	333-539	Proline-rich receptor-like protein kinase PERK12
Proline-rich	AH13G57390	AH13G57390.1	6678	Chr13	148079376-148086053(+)	138-393	Proline-rich receptor-like protein kinase PERK8
Proline-rich	AH14G01180	AH14G01180.1	12643	Chr14	1393770-1406412(-)	350-633	Proline-rich receptor-like protein kinase PERK8
Proline-rich	AH14G33740	AH14G33740.1	7245	Chr14	123081974-123089218(+)	215-544	Proline-rich receptor-like protein kinase PERK4
Proline-rich	AH14G33760	AH14G33760.1	6300	Chr14	123126844-123133143(+)	201-399	Proline-rich receptor-like protein kinase PERK1
Proline-rich	AH14G33770	AH14G33770.1	7062	Chr14	123157796-123164857(+)	195-393	Proline-rich receptor-like protein kinase PERK1
Proline-rich	AH14G37820	AH14G37820.1	5198	Chr14	128116988-128122185(+)	407-606	Proline-rich receptor-like protein kinase PERK8
Proline-rich	AH14G42590	AH14G42590.1	5090	Chr14	132194628-132199717(-)	407-606	Proline-rich receptor-like protein kinase PERK10
Proline-rich	AH15G02890	AH15G02890.1	3620	Chr15	4741895-4745514(+)	290-483	Proline-rich receptor-like protein kinase PERK4
Proline-rich	AH15G10390	AH15G10390.1	4401	Chr15	19046161-19050561(+)	302-501	Proline-rich receptor-like protein kinase PERK12
Proline-rich	AH15G18940	AH15G18940.1	5793	Chr15	107738643-107744435(+)	433-632	Proline-rich receptor-like protein kinase PERK10
Proline-rich	AH15G29070	AH15G29070.1	3898	Chr15	141401608-141405505(+)	300-544	Proline-rich receptor-like protein kinase PERK1
Proline-rich	AH16G10860	AH16G10860.3	3985	Chr16	18029177-18033161(+)	122-323	Proline-rich receptor-like protein kinase PERK8
Proline-rich	AH16G41030	AH16G41030.1	5919	Chr16	146669514-146675432(-)	256-529	Proline-rich receptor-like protein kinase PERK10
Proline-rich	AH17G09180	AH17G09180.1	3281	Chr17	13326087-13329367(+)	161-438	Proline-rich receptor-like protein kinase PERK13
Proline-rich	AH17G19080	AH17G19080.1	5509	Chr17	60342854-60348362(+)	324-532	Proline-rich receptor-like protein kinase PERK5
Proline-rich	AH18G24310	AH18G24310.1	7754	Chr18	108209726-108217479(+)	321-517	Proline-rich receptor-like protein kinase PERK12
Proline-rich	AH19G03940	AH19G03940.1	5124	Chr19	3804743-3809866(+)	220-415	Proline-rich receptor-like protein kinase PERK1
Proline-rich	AH20G04690	AH20G04690.1	2655	Chr20	6493363-6496017(+)	85-350	Proline-rich receptor-like protein kinase PERK13
Proline-rich	AH20G13310	AH20G13310.1	1612	Chr20	20010031-20011642(-)	2-154	Proline-rich receptor-like protein kinase PERK4
Proline-rich	AH20G15260	AH20G15260.1	2592	Chr20	26387474-26390065(-)	72-310	Proline-rich receptor-like protein kinase PERK1
Proline-rich	AH20G15800	AH20G15800.1	2737	Chr20	28117731-28120467(-)	81-332	Proline-rich receptor-like protein kinase PERK10
Proline-rich	AH20G15830	AH20G15830.1	5776	Chr20	28205645-28211420(+)	205-469	Proline-rich receptor-like protein kinase PERK13
Proline-rich	AH20G28680	AH20G28680.1	4708	Chr20	126343458-126348165(-)	348-545	Proline-rich receptor-like protein kinase PERK1
s-domain	AH00G01320	AH00G01320.1	4093	Unassemble_00	1684075-1688167(-)	454-722	Receptor-like serine/threonine-protein kinase SD1-8
s-domain	AH01G04120	AH01G04120.1	3559	Chr01	5187292-5190850(-)	130-395	Calmodulin-binding receptor-like cytoplasmic kinase 1
s-domain	AH01G24840	AH01G24840.1	3730	Chr01	97222232-97225961(-)	130-327	Calmodulin-binding receptor-like cytoplasmic kinase 3
s-domain	AH02G01200	AH02G01200.1	3262	Chr02	1392370-1395631(+)	134-333	Calmodulin-binding receptor-like cytoplasmic kinase 2
s-domain	AH02G16670	AH02G16670.1	2405	Chr02	65885146-65887550(-)	487-681	Putative receptor protein kinase ZmPK1
s-domain	AH02G16710	AH02G16710.1	2678	Chr02	66209610-66212287(+)	519-713	Putative receptor protein kinase ZmPK1
s-domain	AH02G16780	AH02G16780.1	2385	Chr02	66455863-66458247(+)	511-705	Putative receptor protein kinase ZmPK1
s-domain	AH03G35810	AH03G35810.1	6952	Chr03	126907692-126914643(-)	537-736	Receptor-like serine/threonine-protein kinase SD1-8
s-domain	AH04G18020	AH04G18020.1	556	Chr04	84531399-84531954(-)	57-120	Receptor-like serine/threonine-protein kinase SD1-8
s-domain	AH06G22210	AH06G22210.1	9898	Chr06	93079701-93089598(-)	495-768	Receptor-like serine/threonine-protein kinase SD1-8
s-domain	AH06G24860	AH06G24860.1	3966	Chr06	101840741-101844706(-)	515-708	Putative receptor protein kinase ZmPK1
s-domain	AH07G14850	AH07G14850.1	3761	Chr07	26690149-26693909(+)	113-378	Calmodulin-binding receptor-like cytoplasmic kinase 1
s-domain	AH08G10460	AH08G10460.1	2412	Chr08	18618178-18620589(-)	519-711	Putative receptor protein kinase ZmPK1
s-domain	AH10G03920	AH10G03920.1	3825	Chr10	3504643-3508467(+)	522-717	Receptor-like serine/threonine-protein kinase SD1-8
s-domain	AH10G03930	AH10G03930.1	5889	Chr10	3513411-3519299(+)	521-731	Receptor-like serine/threonine-protein kinase SD1-8
s-domain	AH10G03940	AH10G03940.1	3448	Chr10	3523604-3527051(+)	515-729	Receptor-like serine/threonine-protein kinase SD1-8
s-domain	AH10G03950	AH10G03950.1	21416	Chr10	3527694-3549109(+)	524-735	Receptor-like serine/threonine-protein kinase SD1-8
s-domain	AH10G03960	AH10G03960.1	20782	Chr10	3556982-3577763(+)	504-717	Receptor-like serine/threonine-protein kinase SD1-8
s-domain	AH10G03970	AH10G03970.1	3401	Chr10	3608812-3612212(+)	511-592	Receptor-like serine/threonine-protein kinase SD1-8
s-domain	AH10G03980	AH10G03980.1	5143	Chr10	3626195-3631337(+)	516-711	Receptor-like serine/threonine-protein kinase SD1-8
s-domain	AH10G03990	AH10G03990.1	3595	Chr10	3632238-3635832(-)	525-724	Receptor-like serine/threonine-protein kinase SD1-8
s-domain	AH10G04000	AH10G04000.1	3144	Chr10	3674160-3677303(+)	500-588	Receptor-like serine/threonine-protein kinase SD1-8
s-domain	AH10G04010	AH10G04010.1	4176	Chr10	3680137-3684312(+)	499-595	Receptor-like serine/threonine-protein kinase SD1-8
s-domain	AH10G04020	AH10G04020.1	3434	Chr10	3734275-3737708(+)	499-711	Receptor-like serine/threonine-protein kinase SD1-8
s-domain	AH10G04030	AH10G04030.1	3367	Chr10	3741193-3744559(+)	513-712	Receptor-like serine/threonine-protein kinase SD1-8
s-domain	AH11G04610	AH11G04610.1	3680	Chr11	5814553-5818232(+)	132-397	Calmodulin-binding receptor-like cytoplasmic kinase 1
s-domain	AH12G01240	AH12G01240.1	3273	Chr12	1936027-1939299(+)	134-333	Calmodulin-binding receptor-like cytoplasmic kinase 2
s-domain	AH12G19710	AH12G19710.1	2406	Chr12	88458386-88460791(+)	517-711	Putative receptor protein kinase ZmPK1
s-domain	AH12G19720	AH12G19720.1	2693	Chr12	88527619-88530311(+)	478-672	Putative receptor protein kinase ZmPK1
s-domain	AH12G19760	AH12G19760.1	2385	Chr12	88597458-88599842(+)	511-705	Putative receptor protein kinase ZmPK1
s-domain	AH12G33280	AH12G33280.1	6653	Chr12	117358012-117364664(+)	537-736	Receptor-like serine/threonine-protein kinase SD1-8
s-domain	AH16G27410	AH16G27410.1	11162	Chr16	120567493-120578654(-)	495-768	Receptor-like serine/threonine-protein kinase SD1-8
s-domain	AH16G30630	AH16G30630.1	3717	Chr16	129937514-129941230(-)	515-708	Putative receptor protein kinase ZmPK1
s-domain	AH17G14610	AH17G14610.1	4159	Chr17	29655947-29660105(-)	113-378	Calmodulin-binding receptor-like cytoplasmic kinase 1
s-domain	AH17G34840	AH17G34840.1	2754	Chr17	132817721-132820474(+)	535-728	Putative receptor protein kinase ZmPK1
s-domain	AH17G34860	AH17G34860.1	2517	Chr17	132831332-132833848(-)	554-746	Putative receptor protein kinase ZmPK1
s-domain	AH20G01760	AH20G01760.1	3793	Chr20	1796629-1800421(+)	521-716	Receptor-like serine/threonine-protein kinase SD1-8
s-domain	AH20G01770	AH20G01770.1	3610	Chr20	1806228-1809837(+)	518-728	Receptor-like serine/threonine-protein kinase SD1-8
s-domain	AH20G01780	AH20G01780.1	3492	Chr20	1814784-1818275(+)	519-729	Receptor-like serine/threonine-protein kinase SD1-8
s-domain	AH20G01790	AH20G01790.1	3412	Chr20	1822849-1826260(+)	524-735	Receptor-like serine/threonine-protein kinase SD1-8
s-domain	AH20G01800	AH20G01800.1	3247	Chr20	1838501-1841747(+)	526-737	Receptor-like serine/threonine-protein kinase SD1-8
s-domain	AH20G01810	AH20G01810.1	8457	Chr20	1863056-1871512(+)	550-763	Receptor-like serine/threonine-protein kinase SD1-8
s-domain	AH20G01820	AH20G01820.1	3464	Chr20	1892001-1895464(+)	515-710	Receptor-like serine/threonine-protein kinase SD1-8
s-domain	AH20G01830	AH20G01830.1	5886	Chr20	1920928-1926813(-)	531-730	Receptor-like serine/threonine-protein kinase SD1-8
s-domain	AH20G01850	AH20G01850.1	38367	Chr20	1950598-1988964(+)	499-712	Receptor-like serine/threonine-protein kinase SD1-8
s-domain	AH20G01860	AH20G01860.1	3279	Chr20	1998330-2001608(+)	512-711	Receptor-like serine/threonine-protein kinase SD1-8
TMK	AH02G03870	AH02G03870.1	6012	Chr02	4569800-4575811(+)	571-834	Receptor protein kinase TMK1
TMK	AH03G11430	AH03G11430.1	3682	Chr03	12653286-12656967(-)	625-822	Receptor-like kinase TMK3
TMK	AH03G39100	AH03G39100.1	4938	Chr03	131675165-131680102(-)	600-867	Receptor protein kinase TMK1
TMK	AH03G43490	AH03G43490.1	3045	Chr03	137030980-137034024(-)	521-770	Receptor protein kinase TMK1
TMK	AH04G01620	AH04G01620.1	4295	Chr04	2090441-2094735(+)	595-858	Receptor-like kinase TMK4
TMK	AH07G13850	AH07G13850.1	3292	Chr07	22680767-22684058(-)	584-846	Receptor protein kinase TMK1
TMK	AH08G16000	AH08G16000.1	4410	Chr08	30797690-30802099(-)	617-818	Receptor-like kinase TMK3
TMK	AH10G26600	AH10G26600.1	3899	Chr10	108779594-108783492(-)	611-808	Receptor protein kinase TMK1
TMK	AH10G30810	AH10G30810.1	4868	Chr10	113055219-113060086(-)	568-838	Receptor protein kinase TMK1
TMK	AH12G04240	AH12G04240.1	3779	Chr12	5214711-5218489(+)	571-834	Receptor protein kinase TMK1
TMK	AH12G34810	AH12G34810.1	3138	Chr12	118807960-118811097(+)	598-850	Receptor-like kinase TMK3
TMK	AH13G00950	AH13G00950.1	4074	Chr13	971110-975183(-)	576-843	Receptor-like kinase TMK4
TMK	AH13G14310	AH13G14310.1	3420	Chr13	15856062-15859481(-)	625-822	Receptor-like kinase TMK3
TMK	AH13G42060	AH13G42060.1	4016	Chr13	132505350-132509365(-)	600-867	Receptor protein kinase TMK1
TMK	AH13G52160	AH13G52160.1	4127	Chr13	143604607-143608733(+)	576-843	Receptor-like kinase TMK4
TMK	AH13G56370	AH13G56370.1	4453	Chr13	147233691-147238143(+)	567-837	Receptor protein kinase TMK1
TMK	AH14G02360	AH14G02360.1	4276	Chr14	2868182-2872457(+)	629-892	Receptor-like kinase TMK4
TMK	AH14G40100	AH14G40100.1	657	Chr14	130161402-130162058(+)	31-207	Receptor-like kinase TMK4
TMK	AH14G40180	AH14G40180.1	4298	Chr14	130241809-130246106(+)	658-845	Receptor-like kinase TMK4
TMK	AH17G13710	AH17G13710.1	3566	Chr17	25814502-25818067(-)	583-845	Receptor protein kinase TMK1
TMK	AH18G06310	AH18G06310.1	4373	Chr18	6145812-6150184(-)	617-818	Receptor-like kinase TMK3
TMK	AH20G34350	AH20G34350.1	4007	Chr20	138982874-138986880(-)	611-808	Receptor protein kinase TMK1
TNFR	AH02G24230	AH02G24230.1	2690	Chr02	94202805-94205494(-)	218-476	Probable inactive receptor kinase At3g08680
TNFR	AH13G24790	AH13G24790.1	3651	Chr13	39408116-39411766(+)	326-589	Putative receptor-like protein kinase
RRO-RICH	AH16G12920	AH16G12920.1	2557	Chr16	21730047-21732603(-)	78-273	Receptor kinase-like protein
RLCK	AH01G17520	AH01G17520.1	1301	Chr01	59146002-59147302(+)	31-89	Receptor-like cytosolic serine/threonine-protein kinase RBK2
RLCK	AH01G27760	AH01G27760.1	2313	Chr01	101389578-101391890(-)	190-388	Receptor-like cytosolic serine/threonine-protein kinase RBK2
RLCK	AH02G26940	AH02G26940.1	3647	Chr02	98085934-98089580(+)	169-224	Receptor-like cytosolic serine/threonine-protein kinase RBK2
RLCK	AH02G27600	AH02G27600.1	5849	Chr02	98952449-98958297(+)	119-382	Receptor-like cytosolic serine/threonine-protein kinase RBK2
RLCK	AH03G32370	AH03G32370.1	3764	Chr03	120148541-120152304(+)	466-665	Receptor-like cytosolic serine/threonine-protein kinase RBK1
RLCK	AH03G39870	AH03G39870.1	2804	Chr03	132735458-132738261(+)	177-376	Receptor-like cytosolic serine/threonine-protein kinase RBK1
RLCK	AH04G03040	AH04G03040.1	2644	Chr04	3720989-3723632(-)	148-407	Receptor-like cytosolic serine/threonine-protein kinase RBK2
RLCK	AH05G38350	AH05G38350.1	4972	Chr05	114836153-114841124(-)	153-351	Receptor-like cytosolic serine/threonine-protein kinase RBK1
RLCK	AH06G00520	AH06G00520.1	2537	Chr06	1991945-1994481(+)	118-315	Receptor-like cytosolic serine/threonine-protein kinase RBK2
RLCK	AH06G07770	AH06G07770.1	6192	Chr06	10698747-10704938(+)	179-367	Receptor-like cytosolic serine/threonine-protein kinase RBK2
RLCK	AH08G06220	AH08G06220.1	4457	Chr08	11422341-11426797(+)	390-595	Receptor-like cytosolic serine/threonine-protein kinase RBK2
RLCK	AH08G27540	AH08G27540.1	3881	Chr08	47844055-47847935(-)	372-572	Receptor-like cytosolic serine/threonine-protein kinase RBK2
RLCK	AH09G15200	AH09G15200.1	730	Chr09	39129586-39130315(+)	3-95	Receptor-like cytosolic serine/threonine-protein kinase RBK2
RLCK	AH11G29900	AH11G29900.1	2774	Chr11	140781653-140784426(+)	189-387	Receptor-like cytosolic serine/threonine-protein kinase RBK2
RLCK	AH12G31120	AH12G31120.1	6070	Chr12	114980807-114986876(+)	119-382	Receptor-like cytosolic serine/threonine-protein kinase RBK2
RLCK	AH13G36390	AH13G36390.1	3763	Chr13	120827903-120831665(+)	466-665	Receptor-like cytosolic serine/threonine-protein kinase RBK1
RLCK	AH13G42770	AH13G42770.1	2916	Chr13	133544156-133547071(+)	182-381	Receptor-like cytosolic serine/threonine-protein kinase RBK1
RLCK	AH14G03930	AH14G03930.1	1873	Chr14	4766160-4768032(-)	147-406	Receptor-like cytosolic serine/threonine-protein kinase RBK2
RLCK	AH14G16150	AH14G16150.1	365	Chr14	34103443-34103807(-)	3-31	Receptor-like cytosolic serine/threonine-protein kinase RBK2
RLCK	AH15G07710	AH15G07710.1	1208	Chr15	12939292-12940499(-)	70-128	Receptor-like cytosolic serine/threonine-protein kinase RBK2
RLCK	AH16G11050	AH16G11050.1	3150	Chr16	18355226-18358375(+)	133-345	Receptor-like cytosolic serine/threonine-protein kinase RBK2
RLCK	AH17G16960	AH17G16960.1	2832	Chr17	40939415-40942246(+)	5-86	Receptor-like cytosolic serine/threonine-protein kinase RBK2
RLCK	AH17G20450	AH17G20450.1	1827	Chr17	73673165-73674991(+)	219-264	Receptor-like cytosolic serine/threonine-protein kinase RBK2
RLCK	AH17G29710	AH17G29710.1	4646	Chr17	124974963-124979608(-)	390-595	Receptor-like cytosolic serine/threonine-protein kinase RBK2
RLCK	AH17G34150	AH17G34150.1	2482	Chr17	132007132-132009613(-)	36-115	Receptor-like cytosolic serine/threonine-protein kinase RBK2
RLCK	AH18G27390	AH18G27390.1	594	Chr18	121905049-121905642(+)	33-59	Receptor-like cytosolic serine/threonine-protein kinase RBK2
RLCK	AH19G19500	AH19G19500.1	1958	Chr19	49230738-49232695(+)	40-168	Receptor-like cytosolic serine/threonine-protein kinase RBK2
RLCK	AH19G19510	AH19G19510.1	733	Chr19	49240506-49241238(+)	3-95	Receptor-like cytosolic serine/threonine-protein kinase RBK2
LysM domain	AH01G00610	AH01G00610.1	2537	Chr01	966961-969497(+)	367-618	LysM domain receptor-like kinase 4
LysM domain	AH02G02950	AH02G02950.1	1941	Chr02	3190791-3192731(-)	361-618	LysM domain receptor-like kinase 4
LysM domain	AH03G01090	AH03G01090.1	1683	Chr03	1371107-1372789(-)	308-554	LysM domain receptor-like kinase 4
LysM domain	AH03G40210	AH03G40210.1	3163	Chr03	133221422-133224584(+)	322-591	LysM domain receptor-like kinase 3
LysM domain	AH05G06270	AH05G06270.1	2419	Chr05	8010589-8013007(-)	356-613	LysM domain receptor-like kinase 4
LysM domain	AH05G12970	AH05G12970.1	4724	Chr05	33378039-33382762(-)	324-545	LysM domain receptor-like kinase 3
LysM domain	AH07G06310	AH07G06310.1	4087	Chr07	6485653-6489739(-)	328-518	LysM domain-containing receptor-like kinase 7
LysM domain	AH08G14320	AH08G14320.1	951	Chr08	28840628-28841578(+)	141-277	LysM domain receptor-like kinase 3
LysM domain	AH09G03470	AH09G03470.1	6101	Chr09	3726295-3732395(-)	355-553	LysM domain receptor-like kinase 3
LysM domain	AH09G34800	AH09G34800.1	1278	Chr09	120393113-120394390(+)	142-330	LysM domain receptor-like kinase 3
LysM domain	AH11G08950	AH11G08950.1	2565	Chr11	15258286-15260850(-)	395-646	LysM domain receptor-like kinase 4
LysM domain	AH13G02970	AH13G02970.1	1683	Chr13	3219009-3220691(-)	308-554	LysM domain receptor-like kinase 4
LysM domain	AH13G43120	AH13G43120.1	2956	Chr13	134045892-134048847(+)	322-591	LysM domain receptor-like kinase 3
LysM domain	AH15G02420	AH15G02420.1	2489	Chr15	3963848-3966336(-)	356-613	LysM domain receptor-like kinase 4
LysM domain	AH15G09770	AH15G09770.1	4818	Chr15	17129633-17134450(+)	324-545	LysM domain receptor-like kinase 3
LysM domain	AH15G28550	AH15G28550.1	1995	Chr15	140314792-140316786(-)	361-578	LysM domain receptor-like kinase 4
LysM domain	AH16G22740	AH16G22740.1	1943	Chr16	95180632-95182574(-)	212-326	LysM domain receptor-like kinase 4
LysM domain	AH16G40900	AH16G40900.1	1942	Chr16	146516288-146518229(+)	296-538	LysM domain receptor-like kinase 4
LysM domain	AH17G05050	AH17G05050.1	4058	Chr17	5802523-5806580(-)	328-518	LysM domain-containing receptor-like kinase 7
LysM domain	AH17G25770	AH17G25770.1	1941	Chr17	115413987-115415927(+)	361-618	LysM domain receptor-like kinase 4
LysM domain	AH18G01930	AH18G01930.1	2562	Chr18	1542098-1544659(-)	172-354	LysM domain receptor-like kinase 3
LysM domain	AH19G05140	AH19G05140.1	6004	Chr19	4958016-4964019(-)	354-552	LysM domain receptor-like kinase 3
LysM domain	AH19G32010	AH19G32010.1	2545	Chr19	144915067-144917611(-)	155-331	LysM domain receptor-like kinase 3
LysM domain	AH17G05020	AH17G05020.1	4586	Chr17	5768865-5773450(-)	254-444	Chitin elicitor receptor kinase 1
NO	AH00G02650	AH00G02650.1	4643	Unassemble_00	3241003-3245645(+)	311-374	Probable receptor-like protein kinase At1g11050
NO	AH01G06900	AH01G06900.1	3515	Chr01	8813833-8817347(+)	190-456	Probable receptor-like protein kinase At2g42960
NO	AH01G08940	AH01G08940.1	3610	Chr01	11478356-11481965(-)	93-361	Receptor-like protein kinase THESEUS 1
NO	AH01G13770	AH01G13770.1	3202	Chr01	32090456-32093657(-)	79-362	probable receptor-like protein kinase At5g47070
NO	AH01G20880	AH01G20880.1	2225	Chr01	92695084-92697308(-)	92-363	Putative receptor-like protein kinase
NO	AH01G21730	AH01G21730.1	6341	Chr01	93847984-93854324(+)	750-949	Receptor-like serine/threonine-protein kinase ALE2
NO	AH01G22510	AH01G22510.1	4472	Chr01	94699770-94704241(-)	72-307	Probable receptor-like serine/threonine-protein kinase At5g57670
NO	AH01G23010	AH01G23010.1	3158	Chr01	95275252-95278409(-)	293-558	Probable receptor-like serine/threonine-protein kinase At5g57670
NO	AH01G30830	AH01G30830.1	4063	Chr01	105067838-105071900(+)	177-447	Probable receptor-like protein kinase At5g18500
NO	AH01G31590	AH01G31590.1	2150	Chr01	106107448-106109597(-)	108-310	Probable receptor-like protein kinase At5g20050
NO	AH02G24210	AH02G24210.1	4894	Chr02	94172534-94177427(-)	349-607	Probable inactive receptor kinase At5g58300
NO	AH02G26360	AH02G26360.1	3366	Chr02	97365241-97368606(+)	92-238	Receptor-like serine/threonine-protein kinase At2g45590
NO	AH03G04990	AH03G04990.1	3592	Chr03	5124734-5128325(-)	174-437	Probable receptor-like serine/threonine-protein kinase At4g34500
NO	AH03G41870	AH03G41870.1	3869	Chr03	135181507-135185375(+)	130-408	probable receptor-like protein kinase At5g15080
NO	AH03G45620	AH03G45620.1	2081	Chr03	139175233-139177313(-)	182-375	Probable inactive receptor kinase At2g26730
NO	AH04G03550	AH04G03550.1	303	Chr04	4317145-4317447(+)	1-83	Putative receptor-like protein kinase At5g39020 family
NO	AH04G22200	AH04G22200.1	3934	Chr04	108310870-108314803(+)	203-442	probable receptor-like protein kinase At3g55450 isoform X1
NO	AH05G01110	AH05G01110.1	841	Chr05	1022898-1023738(+)	5-68	Putative receptor-like protein kinase At3g47110
NO	AH05G03410	AH05G03410.1	2529	Chr05	3621329-3623857(+)	71-345	Receptor-like kinase plant
NO	AH05G09710	AH05G09710.1	4470	Chr05	18210712-18215181(-)	141-420	Putative receptor-like protein kinase
NO	AH05G31690	AH05G31690.1	2387	Chr05	105918075-105920461(-)	367-443	Probable inactive receptor kinase At2g26730
NO	AH05G33170	AH05G33170.1	377	Chr05	108488782-108489158(-)	25-46	Probable receptor-like serine/threonine-protein kinase At4g34500
NO	AH05G33940	AH05G33940.1	3365	Chr05	110072140-110075504(-)	79-235	Receptor-like serine/threonine-protein kinase At2g45590
NO	AH06G01110	AH06G01110.1	2202	Chr06	2741763-2743964(+)	9-179	Receptor-like protein kinase At3g21340 family
NO	AH06G05810	AH06G05810.1	4568	Chr06	8561720-8566287(+)	191-461	Probable receptor-like protein kinase At5g18500
NO	AH06G08430	AH06G08430.1	5711	Chr06	11502177-11507887(+)	247-444	Receptor-like protein kinase ANXUR2
NO	AH06G09050	AH06G09050.1	2247	Chr06	12314542-12316788(-)	78-273	Receptor kinase-like protein
NO	AH06G10470	AH06G10470.1	5538	Chr06	13904566-13910103(+)	382-545	Receptor-like serine/threonine-protein kinase ALE2
NO	AH06G23420	AH06G23420.1	5043	Chr06	97964357-97969399(+)	78-339	Receptor-like protein kinase HERK 1
NO	AH06G26230	AH06G26230.1	2422	Chr06	104753246-104755667(-)	30-324	Receptor like protein kinase S.2
NO	AH06G27330	AH06G27330.1	4393	Chr06	106819863-106824255(+)	211-475	Stress-induced receptor-like kinase
NO	AH06G27340	AH06G27340.1	1569	Chr06	106824578-106826146(-)	54-321	probable receptor-like protein kinase At1g67000
NO	AH07G03660	AH07G03660.1	2492	Chr07	3203645-3206136(-)	189-252	Probable receptor-like protein kinase At1g11050
NO	AH07G04300	AH07G04300.1	4022	Chr07	3810689-3814710(-)	189-458	Probable receptor-like protein kinase At2g42960
NO	AH07G06580	AH07G06580.1	1804	Chr07	6842642-6844445(+)	200-245	Chitin elicitor receptor kinase 1
NO	AH07G19030	AH07G19030.1	5257	Chr07	57959233-57964489(+)	169-433	Probable receptor-like serine/threonine-protein kinase At4g34500
NO	AH07G23630	AH07G23630.1	2984	Chr07	77735824-77738807(-)	73-337	Receptor-like serine/threonine-protein kinase At1g78530
NO	AH08G04620	AH08G04620.1	3026	Chr08	8427285-8430310(+)	352-615	probable receptor-like protein kinase At5g39030 isoform X2
NO	AH08G04630	AH08G04630.1	5048	Chr08	8431564-8436611(+)	349-615	probable receptor-like protein kinase At5g39030 isoform X1
NO	AH08G04640	AH08G04640.1	2657	Chr08	8436917-8439573(-)	311-577	probable receptor-like protein kinase At5g39030 isoform X2
NO	AH08G04650	AH08G04650.1	3831	Chr08	8457997-8461827(+)	348-611	probable receptor-like protein kinase At5g39030 isoform X2
NO	AH08G04660	AH08G04660.1	2137	Chr08	8462668-8464804(-)	311-502	Receptor-like kinase
NO	AH08G04670	AH08G04670.1	2520	Chr08	8477999-8480518(+)	296-560	probable receptor-like protein kinase At5g39030 isoform X2
NO	AH08G04680	AH08G04680.1	2715	Chr08	8481912-8484626(-)	294-526	Receptor-like kinase
NO	AH08G12820	AH08G12820.1	3189	Chr08	26322221-26325409(+)	469-667	Receptor-like serine/threonine-protein kinase ALE2
NO	AH08G13350	AH08G13350.1	3562	Chr08	27509037-27512598(+)	226-497	Receptor-like serine/threonine-protein kinase NCRK
NO	AH08G16190	AH08G16190.1	5211	Chr08	31100600-31105810(-)	61-269	Probable receptor-like protein kinase At1g49730
NO	AH08G19890	AH08G19890.1	4598	Chr08	36202048-36206645(-)	114-374	Receptor-like protein kinase ANXUR2
NO	AH08G20290	AH08G20290.1	11866	Chr08	36917382-36929247(+)	261-332	Putative serine/threonine-protein kinase receptor
NO	AH08G22590	AH08G22590.1	2572	Chr08	40994006-40996577(-)	297-493	Probable receptor-like protein kinase At1g11050
NO	AH09G12370	AH09G12370.1	4783	Chr09	22626918-22631700(+)	191-461	Probable receptor-like protein kinase At5g18500
NO	AH09G17490	AH09G17490.1	3581	Chr09	68652164-68655744(-)	72-335	Receptor kinase-like protein
NO	AH09G25590	AH09G25590.1	447	Chr09	110499162-110499608(-)	6-44	Receptor-like serine/threonine-protein kinase At2g45590
NO	AH09G25600	AH09G25600.1	444	Chr09	110504367-110504810(-)	6-44	Receptor-like serine/threonine-protein kinase At2g45590
NO	AH09G25630	AH09G25630.1	3513	Chr09	110622076-110625588(-)	73-231	Receptor-like serine/threonine-protein kinase At4g25390
NO	AH10G01210	AH10G01210.1	2222	Chr10	1206029-1208250(+)	303-568	Receptor-like kinase
NO	AH10G06810	AH10G06810.1	1937	Chr10	6460605-6462541(+)	278-490	Probable receptor-like protein kinase At1g11050
NO	AH10G15200	AH10G15200.1	487	Chr10	56394544-56395030(-)	111-152	Probable receptor-like protein kinase At5g38990
NO	AH10G15510	AH10G15510.1	5159	Chr10	61946927-61952085(+)	347-608	Probable receptor-like protein kinase At1g49730
NO	AH10G19390	AH10G19390.1	3723	Chr10	90445808-90449530(+)	173-358	Probable receptor-like protein kinase At1g80640
NO	AH11G00040	AH11G00040.1	3180	Chr11	36792-39971(+)	93-336	Receptor-like protein kinase THESEUS 1
NO	AH11G01790	AH11G01790.1	4339	Chr11	1792818-1797156(-)	190-456	Probable receptor-like protein kinase At2g42960
NO	AH11G03640	AH11G03640.1	5430	Chr11	4097600-4103029(+)	259-501	Inactive receptor-like serine/threonine-protein kinase At2g40270
NO	AH11G14090	AH11G14090.1	3301	Chr11	38443411-38446711(-)	79-362	probable receptor-like protein kinase At5g47070
NO	AH11G25910	AH11G25910.1	4171	Chr11	133826308-133830478(-)	177-447	Probable receptor-like protein kinase At5g18500
NO	AH11G34890	AH11G34890.1	3488	Chr11	147773325-147776812(+)	293-558	Probable receptor-like serine/threonine-protein kinase At5g57670
NO	AH11G35390	AH11G35390.1	5640	Chr11	148250388-148256027(+)	72-307	Probable receptor-like serine/threonine-protein kinase At5g57670
NO	AH11G36090	AH11G36090.1	6215	Chr11	148885957-148892171(-)	754-953	Receptor-like serine/threonine-protein kinase ALE2
NO	AH12G20320	AH12G20320.1	1716	Chr12	90790977-90792692(-)	10-174	Receptor-like protein kinase At3g21340
NO	AH12G27020	AH12G27020.1	3386	Chr12	108886457-108889842(-)	298-496	Probable inactive receptor kinase At5g58300
NO	AH12G27120	AH12G27120.1	2780	Chr12	108991839-108994618(-)	219-477	Probable inactive receptor kinase At3g08680
NO	AH12G29780	AH12G29780.1	2836	Chr12	113111497-113114332(+)	99-245	Receptor-like serine/threonine-protein kinase At2g45590
NO	AH12G29940	AH12G29940.1	1053	Chr12	113488348-113489400(+)	291-350	Probable receptor-like protein kinase At1g11050
NO	AH13G07170	AH13G07170.1	3587	Chr13	7283579-7287165(-)	174-437	Probable receptor-like serine/threonine-protein kinase At4g34500
NO	AH13G44540	AH13G44540.1	3667	Chr13	135684767-135688433(+)	130-408	probable receptor-like protein kinase At5g15080
NO	AH13G48260	AH13G48260.1	1963	Chr13	139480710-139482672(-)	182-375	Probable inactive receptor kinase At5g58300
NO	AH13G54420	AH13G54420.1	1996	Chr13	145699621-145701616(-)	232-345	Receptor-like kinase
NO	AH14G00580	AH14G00580.1	1840	Chr14	818977-820816(-)	98-354	Putative receptor-like protein kinase
NO	AH14G00610	AH14G00610.1	1005	Chr14	853138-854142(-)	7-255	Probable receptor-like protein kinase At5g39020
NO	AH14G02790	AH14G02790.1	653	Chr14	3420632-3421284(-)	20-168	Probable receptor-like protein kinase At1g11050
NO	AH14G02820	AH14G02820.1	642	Chr14	3510048-3510689(-)	11-108	Probable receptor-like protein kinase At1g11050
NO	AH14G04470	AH14G04470.1	789	Chr14	5341745-5342533(-)	10-241	Putative receptor-like protein kinase
NO	AH14G04480	AH14G04480.1	756	Chr14	5349254-5350009(-)	35-234	probable receptor-like protein kinase At5g39020
NO	AH14G05540	AH14G05540.1	3004	Chr14	6381482-6384485(-)	108-300	chitin elicitor receptor kinase 1-like
NO	AH14G23520	AH14G23520.1	1628	Chr14	98355884-98357511(-)	160-237	Probable receptor-like protein kinase At1g49730
NO	AH14G26010	AH14G26010.1	4113	Chr14	107032859-107036971(-)	203-442	probable receptor-like protein kinase At3g55450 isoform X1
NO	AH14G36510	AH14G36510.1	1298	Chr14	126851105-126852402(-)	117-244	Probable receptor-like protein kinase At1g11050
NO	AH14G36540	AH14G36540.1	1693	Chr14	126930159-126931851(-)	54-329	Receptor-like protein kinase ANXUR2
NO	AH14G36550	AH14G36550.1	2104	Chr14	126933609-126935712(+)	46-309	Receptor-like protein kinase ANXUR2
NO	AH14G36580	AH14G36580.1	2995	Chr14	126948728-126951722(+)	375-636	Putative receptor-like protein kinase At5g39000
NO	AH14G36610	AH14G36610.1	1007	Chr14	126964501-126965507(+)	55-322	Receptor-like protein kinase ANXUR2
NO	AH14G36620	AH14G36620.1	1136	Chr14	126976440-126977575(+)	55-329	Receptor-like protein kinase THESEUS 1
NO	AH14G36640	AH14G36640.1	2160	Chr14	126982410-126984569(+)	297-457	Receptor-like protein kinase ANXUR2
NO	AH14G36690	AH14G36690.1	1307	Chr14	127037391-127038697(+)	95-217	Putative receptor-like protein kinase At5g39000
NO	AH14G36700	AH14G36700.1	1654	Chr14	127049537-127051190(+)	51-296	Putative receptor-like protein kinase At5g39000
NO	AH14G36720	AH14G36720.1	1473	Chr14	127062370-127063842(+)	45-296	Receptor-like protein kinase ANXUR2
NO	AH14G43620	AH14G43620.1	1555	Chr14	133160362-133161916(-)	45-300	Probable receptor-like protein kinase At5g38990
NO	AH14G43630	AH14G43630.1	1210	Chr14	133169735-133170944(-)	51-296	Receptor-like protein kinase ANXUR2
NO	AH14G43700	AH14G43700.1	751	Chr14	133241917-133242667(-)	2-113	Receptor-like protein kinase THESEUS 1
NO	AH14G43710	AH14G43710.1	2871	Chr14	133243102-133245972(-)	5-242	Probable receptor-like protein kinase At1g30570
NO	AH14G43750	AH14G43750.1	4278	Chr14	133273782-133278059(-)	270-528	Receptor-like protein kinase ANXUR2
NO	AH14G43800	AH14G43800.1	633	Chr14	133288751-133289383(+)	1-159	Receptor-like protein kinase ANXUR2
NO	AH15G07750	AH15G07750.1	1287	Chr15	12968986-12970272(+)	117-254	Probable receptor-like protein kinase At1g11050
NO	AH15G13130	AH15G13130.1	4754	Chr15	30806312-30811065(+)	141-420	Putative receptor-like protein kinase
NO	AH15G21810	AH15G21810.1	461	Chr15	123795618-123796078(+)	12-149	Probable receptor-like protein kinase At1g11050
NO	AH15G27280	AH15G27280.1	4241	Chr15	137765661-137769901(-)	154-222	Probable receptor-like protein kinase At1g11050
NO	AH15G27670	AH15G27670.1	1080	Chr15	138461410-138462489(+)	45-318	Putative receptor-like protein kinase
NO	AH15G35000	AH15G35000.1	3015	Chr15	149646787-149649801(+)	95-251	Receptor-like serine/threonine-protein kinase At2g45590
NO	AH15G37520	AH15G37520.1	477	Chr15	152500558-152501034(-)	18-69	Receptor-like protein kinase ANXUR2
NO	AH16G07940	AH16G07940.1	5018	Chr16	13492792-13497809(-)	364-637	Receptor-like serine/threonine-protein kinase ALE2
NO	AH16G09430	AH16G09430.1	4837	Chr16	15638130-15642966(+)	191-461	Probable receptor-like protein kinase At5g18500
NO	AH16G16210	AH16G16210.1	6420	Chr16	29870529-29876948(+)	397-598	Receptor-like serine/threonine-protein kinase ALE2
NO	AH16G28880	AH16G28880.1	5053	Chr16	125426731-125431783(+)	78-338	Receptor-like protein kinase HERK 1
NO	AH16G32680	AH16G32680.1	2214	Chr16	134402045-134404258(-)	30-324	Receptor like protein kinase S.2
NO	AH16G33900	AH16G33900.1	4363	Chr16	136625616-136629978(+)	203-467	Stress-induced receptor-like kinase
NO	AH16G33910	AH16G33910.1	2919	Chr16	136630179-136633097(-)	294-561	probable receptor-like protein kinase At1g67000
NO	AH16G36790	AH16G36790.1	6305	Chr16	141460216-141466520(+)	148-337	Probable receptor-like protein kinase At1g80640
NO	AH16G37780	AH16G37780.1	1827	Chr16	142732856-142734682(-)	96-365	Putative receptor-like protein kinase
NO	AH16G40870	AH16G40870.1	987	Chr16	146446869-146447855(+)	4-274	probable receptor-like protein kinase At5g39020
NO	AH16G41210	AH16G41210.1	984	Chr16	146840884-146841867(+)	4-274	probable receptor-like protein kinase At5g39020
NO	AH16G41230	AH16G41230.1	889	Chr16	146850094-146850982(+)	10-169	Putative receptor-like protein kinase
NO	AH16G41240	AH16G41240.1	2173	Chr16	146867827-146869999(-)	262-524	Receptor-like kinase
NO	AH16G44690	AH16G44690.1	2869	Chr16	150705612-150708480(+)	96-365	Putative receptor-like protein kinase
NO	AH16G45910	AH16G45910.1	6961	Chr16	152071213-152078173(-)	23-212	Probable receptor-like protein kinase At1g80640
NO	AH17G03130	AH17G03130.1	3806	Chr17	3294790-3298595(-)	189-458	Probable receptor-like protein kinase At2g42960
NO	AH17G19110	AH17G19110.1	3921	Chr17	60474860-60478780(-)	169-433	Probable receptor-like serine/threonine-protein kinase At4g34500
NO	AH17G23380	AH17G23380.1	2036	Chr17	106665744-106667779(-)	17-77	Probable inactive receptor kinase At5g16590
NO	AH17G28030	AH17G28030.1	4089	Chr17	121747872-121751960(+)	293-442	probable receptor-like protein kinase At5g39030 isoform X2
NO	AH17G28040	AH17G28040.1	3608	Chr17	121782286-121785893(+)	351-616	probable receptor-like protein kinase At5g39030 isoform X2
NO	AH17G28060	AH17G28060.1	492	Chr17	121788001-121788492(+)	11-116	Receptor-like kinase
NO	AH17G28070	AH17G28070.1	3072	Chr17	121799062-121802133(+)	310-576	probable receptor-like protein kinase At5g39030 isoform X2
NO	AH17G28080	AH17G28080.1	2735	Chr17	121802663-121805397(-)	314-580	probable receptor-like protein kinase At5g39030 isoform X2
NO	AH17G28090	AH17G28090.1	2905	Chr17	121865110-121868014(+)	348-612	probable receptor-like protein kinase At5g39030 isoform X2
NO	AH17G28110	AH17G28110.1	2229	Chr17	121871275-121873503(+)	307-571	probable receptor-like protein kinase At5g39030 isoform X2
NO	AH17G28120	AH17G28120.1	2814	Chr17	121918347-121921160(+)	314-578	probable receptor-like protein kinase At5g39030 isoform X2
NO	AH17G28130	AH17G28130.1	3823	Chr17	121921630-121925452(-)	310-501	Receptor-like kinase
NO	AH17G28150	AH17G28150.1	76971	Chr17	121955367-122032337(+)	169-432	probable receptor-like protein kinase At5g39030 isoform X2
NO	AH17G28160	AH17G28160.1	1002	Chr17	122026836-122027837(+)	20-283	probable receptor-like protein kinase At5g39030 isoform X2
NO	AH17G28170	AH17G28170.1	2719	Chr17	122033697-122036415(-)	292-526	Receptor-like kinase
NO	AH18G00170	AH18G00170.1	2749	Chr18	192270-195018(-)	82-236	Putative receptor-like protein kinase At1g80870
NO	AH18G06550	AH18G06550.1	3726	Chr18	6554810-6558535(-)	61-269	Probable receptor-like protein kinase At1g49730
NO	AH18G18970	AH18G18970.1	3522	Chr18	44585956-44589477(-)	73-337	Receptor-like serine/threonine-protein kinase At1g78530
NO	AH19G05690	AH19G05690.1	1506	Chr19	5728884-5730389(+)	2-153	Receptor-like protein kinase At3g21340
NO	AH19G05730	AH19G05730.1	18682	Chr19	5786544-5805225(+)	35-213	Receptor-like protein kinase At3g21340
NO	AH19G16210	AH19G16210.1	4600	Chr19	28514136-28518735(+)	191-461	Probable receptor-like protein kinase At5g18500
NO	AH19G16320	AH19G16320.1	441	Chr19	29031068-29031508(+)	22-95	Putative receptor-like protein kinase At3g47110
NO	AH19G22410	AH19G22410.1	3389	Chr19	87653071-87656459(-)	72-335	Receptor kinase-like protein
NO	AH19G31820	AH19G31820.1	4167	Chr19	144386028-144390194(+)	30-137	Probable receptor-like protein kinase At1g49730
NO	AH19G39230	AH19G39230.1	6547	Chr19	155501287-155507833(-)	308-579	Putative receptor-like protein kinase
NO	AH19G42430	AH19G42430.1	1701	Chr19	158135058-158136758(+)	73-231	Receptor-like serine/threonine-protein kinase At4g25390
NO	AH20G03400	AH20G03400.1	2502	Chr20	4713559-4716060(+)	108-388	Probable receptor-like protein kinase At5g20050
NO	AH20G04190	AH20G04190.1	5178	Chr20	5801217-5806394(-)	303-568	Receptor-like kinase
NO	AH20G04210	AH20G04210.1	2481	Chr20	5817251-5819731(-)	344-544	Receptor-like kinase
NO	AH20G09800	AH20G09800.1	3027	Chr20	11950264-11953290(+)	309-521	Probable receptor-like protein kinase At1g11050
NO	AH20G11770	AH20G11770.1	1306	Chr20	16424960-16426265(-)	29-124	Probable receptor-like protein kinase At1g80640
NO	AH20G20040	AH20G20040.1	7226	Chr20	64686535-64693760(+)	346-607	Probable receptor-like protein kinase At1g49730
NO	AH20G21460	AH20G21460.1	2384	Chr20	89743589-89745972(-)	296-492	Probable receptor-like protein kinase At1g11050
NO	AH20G25570	AH20G25570.1	3716	Chr20	116952789-116956504(+)	173-358	Probable receptor-like protein kinase At1g80640
