# Supplementary material for: Genome-wide identification and evolutionary analysis of RLKs involved in the response to aluminium stress in peanut
Source: BMC Plant Biol. 2021 Jun 21;21:281. doi: 10.1186/s12870-021-03031-4 (PMC8215822; doi:10.1186/s12870-021-03031-4)
Supplement: Supplementary file 2 — Additional file 2: Complete list and classification of Al response AhRLKs in peanut. [file 12870_2021_3031_MOESM2_ESM.xlsx]

## Sheet: List of the Al response AhRLKs
Type	Gene	mRNA ID	Gene Length	Chromosome	Physical Position	pozition of kinase domain	Gene Description
LRR	AH09G18420	AH09G18420.1	4234	Chr09	77493058-77497291(+)	151-350	Leucine-rich repeat receptor-like protein kinase PXC1
LRR	AH18G02080	AH18G02080.1	4948	Chr18	1713360-1718307(+)	574-773	Putative leucine-rich repeat receptor-like protein kinase At2g19210
LRR	AH05G37250	AH05G37250.1	3669	Chr05	113570388-113574056(+)	695-953	Leucine-rich repeat receptor-like tyrosine-protein kinase PXC3
LRR	AH05G25480	AH05G25480.1	4592	Chr05	94052046-94056637(-)	691-971	Receptor-like protein kinase HSL1
LRR	AH04G28680	AH04G28680.1	3637	Chr04	120688227-120691863(+)	768-1037	Putative LRR receptor-like serine/threonine-protein kinase
LRR	AH01G33510	AH01G33510.1	4038	Chr01	109419965-109424002(-)	811-1006	Probable LRR receptor-like serine/threonine-protein kinase At1g74360
LRR	AH16G41130	AH16G41130.1	2339	Chr16	146791583-146793921(+)	261-528	Receptor-like kinase
LRR	AH04G23000	AH04G23000.1	7869	Chr04	110085137-110093005(+)	637-898	Probable LRR receptor-like serine/threonine-protein kinase At1g06840
LRR	AH01G21880	AH01G21880.1	2295	Chr01	93981455-93983749(+)	105-339	Probable LRR receptor-like serine/threonine-protein kinase At1g56140
LRR	AH13G49190	AH13G49190.2	9067	Chr13	140327142-140336208(-)	836-1030	LRR receptor-like serine/threonine-protein kinase FLS2
LRR	AH10G16100	AH10G16100.1	3487	Chr10	71303688-71307174(-)	680-890	Probable LRR receptor-like serine/threonine-protein kinase At3g47570
LRR	AH02G27570	AH02G27570.1	2548	Chr02	98903294-98905841(-)	309-518	Probable LRR receptor-like serine/threonine-protein kinase RKF3
LRR	AH09G16620	AH09G16620.1	21770	Chr09	58128382-58150151(+)	722-994	Leucine-rich repeat receptor-like protein kinase PXL1
LRR	AH17G04730	AH17G04730.1	4884	Chr17	5390354-5395237(-)	665-941	Receptor-like protein kinase
LRR	AH11G34070	AH11G34070.1	2580	Chr11	146928773-146931352(+)	552-846	Probable LRR receptor-like serine/threonine-protein kinase At2g24230
LRR	AH07G04000	AH07G04000.1	7659	Chr07	3462621-3470279(+)	685-886	Probable LRR receptor-like serine/threonine-protein kinase At1g07650
LRR	AH01G20770	AH01G20770.1	2594	Chr01	92638835-92641428(+)	345-609	Pollen receptor-like kinase 3
LRR	AH05G22210	AH05G22210.1	3669	Chr05	88912876-88916544(+)	736-946	LRR receptor-like serine/threonine-protein kinase HSL2
LRR	AH09G08540	AH09G08540.1	3666	Chr09	11586731-11590396(+)	717-945	Probable LRR receptor-like serine/threonine-protein kinase At3g47570
LRR	AH16G41180	AH16G41180.1	3476	Chr16	146821584-146825059(-)	278-541	Receptor-like kinase
LRR	AH05G20280	AH05G20280.1	2695	Chr05	77776769-77779463(+)	519-718	Receptor-like protein kinase FERONIA
LRR	AH04G06840	AH04G06840.1	5857	Chr04	8583189-8589045(+)	923-1188	LRR receptor-like serine/threonine-protein kinase FLS2
LRR	AH09G25780	AH09G25780.1	7246	Chr09	110789157-110796402(+)	672-927	LRR receptor-like serine/threonine-protein kinase ERL1
LRR	AH10G22440	AH10G22440.1	5231	Chr10	100408439-100413669(+)	385-576	Probable LRR receptor-like serine/threonine-protein kinase At4g31250
LRR	AH14G43820	AH14G43820.1	2600	Chr14	133296446-133299045(-)	332-520	Receptor-like protein kinase FERONIA
LRR	AH15G33610	AH15G33610.1	3163	Chr15	148042432-148045594(+)	352-553	Probable leucine-rich repeat receptor-like protein kinase At5g05160
LRR	AH08G04970	AH08G04970.1	3810	Chr08	9095947-9099756(+)	775-974	LRR receptor-like serine/threonine-protein kinase RCH1
LRR	AH11G34340	AH11G34340.1	3239	Chr11	147173766-147177004(-)	663-871	Putative leucine-rich repeat receptor-like serine/threonine-protein kinase At2g24130
LRR	AH14G40110	AH14G40110.1	32469	Chr14	130163940-130196408(-)	687-957	Receptor-like kinase, putative
LRR	AH10G26000	AH10G26000.1	32331	Chr10	107817285-107849615(-)	519-783	Receptor-like protein kinase FERONIA
LRR	AH07G24540	AH07G24540.1	14193	Chr07	80002932-80017124(-)	662-862	Probable leucine-rich repeat receptor-like serine/threonine-protein kinase At3g14840
LRR	AH07G24580	AH07G24580.1	14110	Chr07	80095976-80110085(-)	677-876	Probable leucine-rich repeat receptor-like serine/threonine-protein kinase At3g14840
LRR	AH14G07810	AH14G07810.1	6689	Chr14	9562224-9568912(+)	640-868	Probable leucine-rich repeat receptor-like protein kinase At5g49770
LRR	AH13G53400	AH13G53400.1	7294	Chr13	144782123-144789416(+)	570-835	Probable LRR receptor-like serine/threonine-protein kinase RFK1
LRR	AH01G26450	AH01G26450.1	2523	Chr01	99730976-99733498(+)	527-790	Receptor-like protein kinase ANXUR1
LRR	AH03G24540	AH03G24540.1	2688	Chr03	50943991-50946678(-)	370-634	Pollen receptor-like kinase 3
LRR	AH13G47060	AH13G47060.1	3324	Chr13	138365287-138368610(+)	672-965	Probable LRR receptor-like serine/threonine-protein kinase At3g47570
LRR	AH09G08510	AH09G08510.1	1920	Chr09	11566278-11568197(+)	285-535	Probable LRR receptor-like serine/threonine-protein kinase At3g47570
LRR	AH17G04750	AH17G04750.1	3326	Chr17	5424338-5427663(-)	685-888	Receptor-like protein kinase
LRR	AH14G40210	AH14G40210.1	3597	Chr14	130261379-130264975(+)	699-969	Receptor-like kinase, putative
LRR	AH12G28410	AH12G28410.1	32200	Chr12	111344630-111376829(-)	457-720	probable leucine-rich repeat receptor-like protein kinase At1g35710
LRR	AH11G35150	AH11G35150.1	1920	Chr11	148044660-148046579(-)	136-190	LRR receptor-like serine/threonine-protein kinase HSL2
LRR	AH05G01070	AH05G01070.1	3860	Chr05	1007056-1010915(-)	723-975	Probable LRR receptor-like serine/threonine-protein kinase At3g47570
LRR	AH14G40170	AH14G40170.1	3829	Chr14	130231213-130235041(+)	547-820	Receptor-like kinase, putative
EGF	AH03G21680	AH03G21680.1	3614	Chr03	38604270-38607883(+)	327-590	Putative receptor-like protein kinase
Cysteine-rich	AH19G41030	AH19G41030.1	2971	Chr19	156960121-156963091(-)	354-553	Cysteine-rich receptor-like protein kinase 29
Cysteine-rich	AH09G27070	AH09G27070.1	1784	Chr09	112130694-112132477(+)	34-233	Cysteine-rich receptor-like protein kinase 10
Cysteine-rich	AH08G24070	AH08G24070.1	5271	Chr08	43610164-43615434(+)	593-792	Cysteine-rich receptor-like protein kinase 25
Cysteine-rich	AH03G40310	AH03G40310.1	4323	Chr03	133298998-133303320(+)	335-605	Cysteine-rich receptor-like protein kinase 2
Cysteine-rich	AH13G57290	AH13G57290.1	4632	Chr13	148005182-148009813(+)	356-618	Cysteine-rich receptor-like protein kinase 10
Cysteine-rich	AH14G27090	AH14G27090.1	10783	Chr14	109125021-109135803(-)	575-841	Cysteine-rich receptor-like protein kinase 25
Cysteine-rich	AH10G29990	AH10G29990.1	5054	Chr10	112319228-112324281(-)	360-554	Cysteine-rich receptor-like protein kinase 10
Cysteine-rich	AH09G27120	AH09G27120.1	3227	Chr09	112168297-112171523(+)	368-563	Cysteine-rich receptor-like protein kinase 29
lcetin-like	AH08G20520	AH08G20520.1	5317	Chr08	37310772-37316088(+)	515-774	G-type lectin S-receptor-like serine/threonine-protein kinase At4g27290
lcetin-like	AH03G13700	AH03G13700.1	2926	Chr03	19429461-19432386(+)	502-695	G-type lectin S-receptor-like serine/threonine-protein kinase At2g19130
lcetin-like	AH03G17510	AH03G17510.1	3946	Chr03	27660241-27664186(-)	345-540	G-type lectin S-receptor-like serine/threonine-protein kinase At4g27290
lcetin-like	AH08G17130	AH08G17130.1	3741	Chr08	32339482-32343222(-)	697-896	G-type lectin S-receptor-like serine/threonine-protein kinase At4g03230
lcetin-like	AH10G03910	AH10G03910.1	4024	Chr10	3480235-3484258(+)	531-744	G-type lectin S-receptor-like serine/threonine-protein kinase B120
lcetin-like	AH08G06390	AH08G06390.1	3008	Chr08	11686759-11689766(+)	547-738	G-type lectin S-receptor-like serine/threonine-protein kinase At5g35370
lcetin-like	AH02G17220	AH02G17220.1	7323	Chr02	67863732-67871054(+)	527-770	G-type lectin S-receptor-like serine/threonine-protein kinase At1g11330
lcetin-like	AH08G20490	AH08G20490.1	3728	Chr08	37258472-37262199(+)	495-693	G-type lectin S-receptor-like serine/threonine-protein kinase At4g27290
lcetin-like	AH03G17500	AH03G17500.1	3543	Chr03	27655753-27659295(+)	481-673	G-type lectin S-receptor-like serine/threonine-protein kinase At4g27290
lcetin-like	AH08G20610	AH08G20610.1	4275	Chr08	37518580-37522854(+)	505-769	G-type lectin S-receptor-like serine/threonine-protein kinase At4g27290
lcetin-like	AH02G17200	AH02G17200.1	5885	Chr02	67832486-67838370(-)	528-771	G-type lectin S-receptor-like serine/threonine-protein kinase At1g11330
lcetin-like	AH01G24170	AH01G24170.1	3656	Chr01	96544558-96548213(+)	449-715	G-type lectin S-receptor-like serine/threonine-protein kinase B120
lcetin-like	AH03G35800	AH03G35800.1	3903	Chr03	126902395-126906297(-)	540-735	G-type lectin S-receptor-like serine/threonine-protein kinase RKS1
lcetin-like	AH08G20390	AH08G20390.1	3648	Chr08	37098308-37101955(-)	513-712	G-type lectin S-receptor-like serine/threonine-protein kinase At4g27290
lcetin-like	AH01G31150	AH01G31150.1	3140	Chr01	105544938-105548077(+)	538-733	G-type lectin S-receptor-like serine/threonine-protein kinase RLK1
lcetin-like	AH08G17100	AH08G17100.1	4726	Chr08	32314673-32319398(-)	720-885	G-type lectin S-receptor-like serine/threonine-protein kinase At4g03230
lcetin-like	AH05G03110	AH05G03110.1	2400	Chr05	3300155-3302554(+)	501-697	Malectin/receptor-like kinase family protein
lcetin-like	AH01G31190	AH01G31190.1	2689	Chr01	105604497-105607185(-)	520-735	G-type lectin S-receptor-like serine/threonine-protein kinase RLK1 isoform X2
lcetin-like	AH03G35780	AH03G35780.1	4673	Chr03	126886891-126891563(+)	539-700	G-type lectin S-receptor-like serine/threonine-protein kinase RKS1
LysM domain	AH05G06270	AH05G06270.1	2419	Chr05	8010589-8013007(-)	356-613	LysM domain receptor-like kinase 4
NO	AH08G04680	AH08G04680.1	2715	Chr08	8481912-8484626(-)	294-526	Receptor-like kinase
NO	AH08G04640	AH08G04640.1	2657	Chr08	8436917-8439573(-)	311-577	probable receptor-like protein kinase At5g39030 isoform X2
NO	AH08G04620	AH08G04620.1	3026	Chr08	8427285-8430310(+)	352-615	probable receptor-like protein kinase At5g39030 isoform X2
NO	AH08G04650	AH08G04650.1	3831	Chr08	8457997-8461827(+)	348-611	probable receptor-like protein kinase At5g39030 isoform X2
NO	AH16G09430	AH16G09430.1	4837	Chr16	15638130-15642966(+)	191-461	Probable receptor-like protein kinase At5g18500
NO	AH08G04630	AH08G04630.1	5048	Chr08	8431564-8436611(+)	349-615	probable receptor-like protein kinase At5g39030 isoform X1
NO	AH20G04210	AH20G04210.1	2481	Chr20	5817251-5819731(-)	344-544	Receptor-like kinase
NO	AH14G43630	AH14G43630.1	1210	Chr14	133169735-133170944(-)	51-296	Receptor-like protein kinase ANXUR2
NO	AH08G04660	AH08G04660.1	2137	Chr08	8462668-8464804(-)	311-502	Receptor-like kinase
Proline-rich	AH05G06780	AH05G06780.1	2686	Chr05	8648102-8650787(+)	249-442	Proline-rich receptor-like protein kinase PERK4
Proline-rich	AH02G15400	AH02G15400.1	1891	Chr02	58064036-58065926(+)	53-196	Proline-rich receptor-like protein kinase PERK3
RLCK	AH06G07770	AH06G07770.1	6192	Chr06	10698747-10704938(+)	179-367	Receptor-like cytosolic serine/threonine-protein kinase RBK2
s-domain	AH01G04120	AH01G04120.1	3559	Chr01	5187292-5190850(-)	130-395	Calmodulin-binding receptor-like cytoplasmic kinase 1
s-domain	AH20G01850	AH20G01850.1	38367	Chr20	1950598-1988964(+)	499-712	Receptor-like serine/threonine-protein kinase SD1-8
s-domain	AH10G04020	AH10G04020.1	3434	Chr10	3734275-3737708(+)	499-711	Receptor-like serine/threonine-protein kinase SD1-8
s-domain	AH06G22210	AH06G22210.1	9898	Chr06	93079701-93089598(-)	495-768	Receptor-like serine/threonine-protein kinase SD1-8
TMK	AH02G03870	AH02G03870.1	6012	Chr02	4569800-4575811(+)	571-834	Receptor protein kinase TMK1
