# Supplementary material for: Genome-wide identification and evolutionary analysis of RLKs involved in the response to aluminium stress in peanut
Source: BMC Plant Biol. 2021 Jun 21;21:281. doi: 10.1186/s12870-021-03031-4 (PMC8215822; doi:10.1186/s12870-021-03031-4)
Supplement: Supplementary file 3 — Additional file 3: Subfamily and chromosome distribution of AhLRR-RLKs in peanut. [file 12870_2021_3031_MOESM3_ESM.xlsx]

## Sheet: LRR-RLKs
Chromosome	Chr00	Chr1	Chr2	Chr3	Chr4	Chr5	Chr6	Chr7	Chr8	Chr9	Chr10	Chr11	Chr12	Chr13	Chr14	Chr15	Chr16	Chr17	Chr18	Chr19	Chr20	Total
LRR-I	0	0	2	3	0	2	1	0	0	5	2	1	2	1	0	3	1	0	3	7	1	34
LRR-II	0	1	0	4	0	0	0	0	1	1	3	2	0	4	2	1	0	2	1	1	4	27
LRR-III	0	5	1	5	2	4	2	5	3	2	5	3	2	5	3	4	4	7	1	3	4	70
LRR-IV	0	2	0	0	0	0	1	0	0	2	0	1	0	1	0	1	1	0	0	1	0	10
LRR-V	0	0	0	0	0	0	0	0	0	0	0	0	0	0	0	0	1	0	0	0	0	1
LRR-VI-1	0	0	0	1	0	1	2	1	2	0	2	0	0	3	0	1	2	0	2	0	0	17
LRR-VI-2	0	0	0	1	0	1	0	0	0	0	2	0	0	2	0	1	0	0	0	0	2	9
LRR-VII	0	0	1	0	1	1	0	0	0	0	1	0	1	0	2	1	0	0	0	0	1	9
LRR-VIII-1	0	3	0	0	3	0	0	1	0	0	1	3	0	0	4	0	0	1	1	0	1	18
LRR-VIII-2	0	1	0	3	0	0	0	11	0	0	1	1	0	5	0	0	0	1	8	0	1	32
LRR-IX	0	0	0	0	0	0	0	0	0	0	0	0	0	0	2	0	0	0	1	0	0	3
LRR-X-a	0	0	1	2	1	0	0	0	0	0	1	0	2	0	2	0	0	0	0	1	1	11
LRR-X-b	0	0	0	0	0	0	0	0	0	1	2	0	0	1	0	0	0	0	0	1	1	6
LRR-XI	2	2	1	6	5	8	3	5	3	3	2	3	2	5	2	5	2	5	3	3	4	74
LRR-XII	0	3	2	1	2	1	0	12	0	5	3	6	3	4	4	0	2	5	0	4	4	61
LRR-XIII-a	0	2	0	0	0	2	0	0	0	0	0	1	0	0	0	1	0	0	0	0	1	7
LRR-XIII-b	0	0	0	0	0	0	0	0	0	1	0	0	0	0	0	0	2	0	0	1	0	4
LRR-XIV	0	1	0	1	0	0	0	0	0	0	0	1	0	4	0	0	1	0	0	1	1	10
LRR-XV	0	1	0	0	0	0	1	0	1	0	1	1	0	0	0	0	1	0	0	0	0	6
LRR-XVI	0	0	0	0	0	0	0	0	0	0	0	0	0	1	2	0	0	0	0	0	2	5
LRR-XVII	1	4	1	4	2	4	0	1	3	2	4	5	1	4	15	4	1	1	2	2	4	65
LRR-XVIII	0	0	1	1	0	0	1	0	0	0	0	0	1	1	0	0	1	0	0	0	0	6
1RR-XIX	0	0	0	0	1	0	0	0	0	0	0	0	0	0	10	0	4	0	0	0	0	15
LRR-XX	0	0	3	1	10	0	0	0	0	0	1	0	3	1	6	0	7	0	0	0	0	32
LRR-XXI	0	0	0	0	0	0	0	0	0	0	0	1	0	0	1	0	0	0	0	0	0	2
LRR-XXII	0	0	0	1	0	0	0	0	0	0	0	0	0	1	0	0	0	0	0	0	0	2
LRR-XXIII	0	0	0	0	0	0	0	0	1	0	0	0	0	0	0	0	0	0	1	0	0	2
LRR-XXIV	0	0	0	1	0	2	1	0	1	0	0	0	0	1	0	1	1	1	0	1	0	10
Total	3	25	13	35	27	26	12	36	15	22	31	29	17	44	55	23	31	23	23	26	32	548
