# Supplementary material for: Genome-wide identification and evolutionary analysis of RLKs involved in the response to aluminium stress in peanut
Source: BMC Plant Biol. 2021 Jun 21;21:281. doi: 10.1186/s12870-021-03031-4 (PMC8215822; doi:10.1186/s12870-021-03031-4)
Supplement: Supplementary file 4 — Additional file 4: Subfamily and chromosome distribution of AhLecRLKs in peanut. [file 12870_2021_3031_MOESM4_ESM.xlsx]

## Sheet: Lectin-RLKs
Chromosome	Chr00	Chr1	Chr2	Chr3	Chr4	Chr5	Chr6	Chr7	Chr8	Chr9	Chr10	Chr11	Chr12	Chr13	Chr14	Chr15	Chr16	Chr17	Chr18	Chr19	Chr20	Total
G-LecRKs-XI	0	0	0	7	0	0	0	0	6	7	0	0	0	6	0	0	0	0	7	4	0	37
G-LecRKs-XII	0	0	0	0	0	0	0	0	1	0	0	0	0	0	0	0	0	0	1	0	0	2
G-LecRKs-VIa	0	0	0	0	0	0	0	0	12	0	0	0	0	0	0	0	0	0	17	0	0	29
G-LecRKs-XIII	6	0	0	1	0	0	0	0	8	0	0	0	0	1	0	0	0	0	0	0	0	16
G-LecRKs-XIV	0	0	0	0	0	0	0	0	2	0	0	0	0	2	0	0	0	0	2	0	0	6
G-LecRKs-XV	0	0	0	0	0	0	0	0	4	0	0	0	0	0	0	0	0	0	5	0	0	9
G-LecRKs-XVI	0	0	0	0	0	0	0	0	7	0	0	0	0	0	0	0	0	0	7	0	0	14
G-LecRKs-VIb	0	0	0	0	0	0	0	0	0	0	0	0	0	0	0	0	0	0	0	0	0	0
G-LecRKs-II	0	0	0	4	0	0	0	0	0	0	0	0	3	0	0	0	0	0	0	0	0	7
G-LecRKs-VIII	0	0	0	0	0	0	0	0	0	0	0	0	0	0	0	0	0	0	0	0	0	0
G-LecRKs-VII	0	0	0	0	0	0	0	0	0	0	0	0	0	0	0	0	0	0	0	0	0	0
G-LecRKs-IV	0	0	0	0	0	0	0	0	0	0	1	0	0	0	0	0	0	0	0	0	1	2
G-LecRKs-V	0	0	2	0	0	0	0	0	0	0	7	0	2	0	0	1	0	0	0	0	6	18
G-LecRKs-IX	0	0	0	1	0	0	0	0	0	0	0	0	0	1	0	0	0	0	0	0	0	2
G-LecRKs-XVII	0	0	0	0	0	0	0	0	5	0	0	0	0	0	0	0	0	0	5	0	0	10
G-LecRKs-X	0	0	0	0	0	0	0	0	0	0	0	0	0	0	0	0	0	0	0	0	0	0
G-LecRKs-III	0	0	0	0	0	0	0	0	0	0	0	0	0	0	0	0	0	0	0	0	0	0
G-LecRKs-XVIII	0	2	0	0	0	0	0	0	0	3	0	2	0	0	0	0	0	0	0	2	0	9
G-LecRKs-XIX	0	0	0	0	0	0	0	0	0	0	1	0	0	0	0	0	0	0	0	0	0	1
C-LecRKs	0	0	0	1	0	0	0	0	0	0	0	0	0	1	0	0	0	0	0	0	0	2
L-LecRKs-X	0	0	0	0	0	2	0	0	0	1	0	0	0	0	0	0	0	0	0	1	0	4
L-LecRKs-IX	0	0	0	10	0	2	0	0	0	0	0	0	0	9	0	0	7	0	0	0	0	28
L-LecRKs-VIII	1	0	0	0	0	0	0	3	0	0	0	0	0	1	0	0	0	2	0	0	0	7
L-LecRKs-VII	0	1	0	1	0	0	0	0	2	0	2	2	0	1	0	0	0	1	3	1	1	15
L-LecRKs-XI	0	0	0	0	0	0	0	0	0	0	0	0	0	1	0	0	0	0	0	0	0	1
L-LecRKs-VI	0	0	0	0	0	0	0	0	0	0	0	0	0	0	0	0	0	0	0	0	0	0
L-LecRKs-I	0	0	0	0	0	0	0	0	0	0	0	0	0	0	0	0	0	0	0	0	0	0
L-LecRKs-II	0	0	0	0	0	0	0	0	0	0	0	0	0	0	0	0	0	0	0	0	0	0
L-LecRKs-III	0	0	0	0	0	0	0	0	0	0	0	0	0	0	0	0	0	0	0	0	0	0
L-LecRKs-XII	0	0	0	1	1	0	0	0	0	0	1	0	0	2	1	0	0	0	0	0	0	6
L-LecRKs-IV	0	0	0	1	1	0	0	0	0	0	0	0	0	1	1	0	0	0	0	0	0	4
L-LecRKs-V	0	0	0	0	0	0	0	0	0	0	0	0	0	0	0	0	0	0	0	0	0	0
L-LecRKs-XIII	0	0	0	1	0	0	0	0	0	0	0	0	0	1	0	0	0	0	0	0	0	2
G-LecRKs-XX	0	0	0	0	2	0	0	0	0	0	2	0	0	1	4	0	3	0	0	0	0	12
G-LecRKs-XXI	0	2	0	1	0	2	1	0	0	1	0	0	0	4	0	0	1	0	0	3	0	15
G-LecRKs-I	1	0	1	2	0	0	0	0	3	0	0	0	1	3	0	0	2	1	2	0	0	16
Total	8	5	3	31	4	6	1	3	50	12	14	4	6	35	6	1	13	4	49	11	8	274
