# Supplementary material for: Genome-wide identification and evolutionary analysis of RLKs involved in the response to aluminium stress in peanut
Source: BMC Plant Biol. 2021 Jun 21;21:281. doi: 10.1186/s12870-021-03031-4 (PMC8215822; doi:10.1186/s12870-021-03031-4)
Supplement: Supplementary file 5 — Additional file 5: Tandem duplication clusters of AhRLKs. [file 12870_2021_3031_MOESM5_ESM.xlsx]

## Sheet: Tandem duplication clusters
Tandem duplication clusters	Gene ID
1	AH01G28420.1	AH01G28430.1
2	AH02G17200.1	AH02G17220.1
3	AH03G45710.1	AH03G45720.1
4	AH04G28760.1	AH04G28790.1
5	AH05G38570.1	AH05G38590.1
6	AH07G08670.1	AH07G08690.1	AH07G08680.1	AH07G08730.1	AH07G08740.1
7	AH07G24350.1	AH07G24380.1	AH07G24390.1
8	AH08G04630.1	AH08G04650.1
9	AH08G20280.1	AH08G20310.1
10	AH08G20480.1	AH08G20490.1
11	AH08G20590.1	AH08G20610.1	AH08G20620.1
12	AH08G27120.1	AH08G27160.1	AH08G27170.1	AH08G27150.1
13	AH08G27520.1	AH08G27540.1
14	AH09G02070.1	AH09G02080.1
15	AH09G25590.1	AH09G25600.1
16	AH09G26950.1	AH09G26960.1
17	AH10G03830.1	AH10G03840.1
18	AH10G03880.1	AH10G03890.1
19	AH10G03920.1	AH10G03930.1	AH10G03940.1	AH10G03950.1
20	AH10G04010.1	AH10G04020.1
21	AH10G29950.1	AH10G29960.1	AH10G29990.1
22	AH11G11010.1	AH11G11020.1
23	AH11G29010.1	AH11G29040.1	AH11G29080.1	AH11G29150.1
24	AH12G20240.1	AH12G20270.1
25	AH12G28410.1	AH12G28470.1
26	AH13G17530.1	AH13G17540.1
27	AH13G20040.1	AH13G20020.1
28	AH13G57290.1	AH13G57300.1
29	AH14G04470.1	AH14G04480.1
30	AH14G14850.1	AH14G14880.1	AH13G57330.1
31	AH14G33760.1	AH14G33770.1
32	AH14G36540.1	AH14G36620.1
33	AH14G36550.1	AH14G36610.1
34	AH14G43780.1	AH14G43790.1
35	AH16G29500.1	AH16G29530.1	AH16G29510.1	AH16G29560.1	AH16G29520.1
36	AH16G37420.1	AH16G37430.1
37	AH16G45100.1	AH16G45120.1
38	AH17G28070.1	AH17G28090.1
39	AH17G29130.1	AH17G29150.1
40	AH18G09370.1	AH18G09380.1
41	AH18G12320.1	AH18G12340.1
42	AH18G12560.1	AH18G12580.1
43	AH18G12870.1	AH18G12890.1
44	AH18G12900.1	AH18G12910.1
45	AH18G12940.1	AH18G12960.1
46	AH19G05690.1	AH19G05730.1	AH18G12930.1
47	AH19G41120.1	AH19G41130.1	AH18G12980.1
48	AH20G01760.1	AH20G01770.1
49	AH20G01810.1	AH20G01850.1
50	AH20G04190.1	AH20G04210.1	AH20G01780.1	AH20G01790.1	AH20G01820.1
51	AH00G01320.1	AH00G01330.1
52	AH20G33630.1	AH20G33650.1
