# Supplementary material for: Genome-wide identification and evolutionary analysis of RLKs involved in the response to aluminium stress in peanut
Source: BMC Plant Biol. 2021 Jun 21;21:281. doi: 10.1186/s12870-021-03031-4 (PMC8215822; doi:10.1186/s12870-021-03031-4)
Supplement: Supplementary file 6 — Additional file 6: Devergence time among AhRLKs tandem duplication pairs and segmental duplication pairs. [file 12870_2021_3031_MOESM6_ESM.xlsx]

## Sheet: Divergence-Time
		tandem duplication								segmental duplication
Gene ID	Gene ID	Ka	Ks	Ka/Ks	Divergence-Time(Mya)			Gene ID	Gene ID	Ka	Ks	Ka/Ks	Divergence-Time(Mya)
AH00G01320.1	AH00G01330.1	0.104943	0.275493	0.380929	9.18309			AH00G00450.1	AH08G08620.1	0.0139818	0.0486455	0.287422	1.62152
AH01G28420.1	AH01G28430.1	0.0394104	0.0536249	0.734927	1.7875			AH00G01320.1	AH08G27150.1	0.120761	0.285349	0.423204	9.51164
AH02G17200.1	AH02G17220.1	0.0730841	0.240197	0.304267	8.00656			AH00G01380.1	AH08G27100.1	0.160139	0.460806	0.347518	15.3602
AH03G45710.1	AH03G45720.1	0.195259	0.520886	0.37486	17.3629			AH00G01400.1	AH08G27080.1	0.0979244	0.141322	0.692917	4.71073
AH04G28760.1	AH04G28790.1	0.160776	0.489398	0.328519	16.3133			AH00G01420.1	AH08G27070.1	0.0140551	0.0585377	0.240103	1.95126
AH05G38570.1	AH05G38590.1	0.0498014	0.150233	0.331494	5.00778			AH00G01640.1	AH08G26970.1	0.00902826	0.0313506	0.287977	1.04502
AH07G08670.1	AH07G08690.1	0.101307	0.243452	0.416127	8.11507			AH00G01640.1	AH16G46430.1	0.203923	0.971156	0.20998	32.3719
AH07G08670.1	AH07G08680.1	0.105779	0.257215	0.411249	8.57384			AH00G01640.1	AH16G36310.1	0.219521	1.01656	0.215945	33.8853
AH07G08680.1	AH07G08690.1	0.0594646	0.12007	0.495248	4.00235			AH00G02650.1	AH07G03660.1	0.00645929	0.0132992	0.48569	0.443307
AH07G08680.1	AH07G08730.1	0.0933271	0.307181	0.303817	10.2394			AH00G03130.1	AH08G14240.1	0.00630228	0.0433961	0.145227	1.44654
AH07G08690.1	AH07G08740.1	0.10597	0.275754	0.384292	9.19179			AH00G03130.1	AH13G03970.1	0.136715	1.00826	0.135595	33.6086
AH07G08690.1	AH07G08730.1	0.116075	0.35634	0.325741	11.878			AH00G03130.1	AH03G02090.1	0.169537	1.01748	0.166625	33.9159
AH07G08730.1	AH07G08740.1	0.10181	0.32861	0.309821	10.9537			AH00G04010.1	AH07G01820.1	0.00303506	0.0413399	0.0734172	1.378
AH07G24350.1	AH07G24380.1	0.0322073	0.0969841	0.332089	3.2328			AH01G00500.1	AH11G09080.1	0.00692736	0.0302798	0.228778	1.00933
AH07G24350.1	AH07G24390.1	0.125204	0.451584	0.277255	15.0528			AH01G00500.1	AH05G06000.1	0.213588	1.13905	0.187514	37.9683
AH07G24380.1	AH07G24390.1	0.11772	0.430908	0.27319	14.3636			AH01G00500.1	AH15G02090.1	0.212798	1.1569	0.183939	38.5632
AH08G04630.1	AH08G04650.1	0.0834079	0.247221	0.337381	8.24072			AH01G00610.1	AH11G08950.1	0.0130296	0.0500086	0.260548	1.66695
AH08G20280.1	AH08G20310.1	0.0687914	0.151159	0.455094	5.03862			AH01G00610.1	AH05G06270.1	0.261747	0.986216	0.265405	32.8739
AH08G20480.1	AH08G20490.1	0.0508828	0.172558	0.294874	5.75194			AH01G00610.1	AH15G02420.1	0.265281	1.02609	0.258536	34.203
AH08G20590.1	AH08G20610.1	0.047799	0.144542	0.330693	4.81806			AH01G03310.1	AH11G05440.1	0.00514344	0.0205889	0.249816	0.686297
AH08G20590.1	AH08G20620.1	0.0886532	0.258822	0.342526	8.62739			AH01G04120.1	AH11G04610.1	0.0107214	0.0396568	0.270355	1.32189
AH08G20610.1	AH08G20620.1	0.0833071	0.298174	0.279391	9.93912			AH01G04120.1	AH07G14850.1	0.233577	0.747703	0.312393	24.9234
AH08G27120.1	AH08G27160.1	0.022103	0.107203	0.206178	3.57345			AH01G04120.1	AH17G14610.1	0.234449	0.749373	0.31286	24.9791
AH08G27120.1	AH08G27170.1	0.107	0.290586	0.368222	9.6862			AH01G06320.1	AH11G02350.1	0.00541549	0.0277958	0.194831	0.926527
AH08G27120.1	AH08G27150.1	0.152129	0.472131	0.322218	15.7377			AH01G06320.1	AH07G12000.1	0.139677	0.994597	0.140436	33.1532
AH08G27150.1	AH08G27160.1	0.154642	0.461074	0.335395	15.3691			AH01G06320.1	AH17G11480.1	0.13487	1.03852	0.129867	34.6175
AH08G27160.1	AH08G27170.1	0.115755	0.281186	0.411666	9.37288			AH01G06350.1	AH11G02320.1	0.00553019	0.0322094	0.171695	1.07365
AH08G27520.1	AH08G27540.1	0.00368986	0.031925	0.115579	1.06417			AH01G06350.1	AH07G11970.1	0.213697	0.791758	0.269902	26.3919
AH09G02070.1	AH09G02080.1	0.0359057	0.0694187	0.517234	2.31396			AH01G06350.1	AH17G11430.1	0.210403	0.796538	0.264147	26.5513
AH09G25590.1	AH09G25600.1	0.152432	0.171271	0.890007	5.70903			AH01G06790.1	AH11G01870.1	0.134569	0.88743	0.151639	29.581
AH09G26950.1	AH09G26960.1	0.0148088	0.0688583	0.215062	2.29528			AH01G06900.1	AH11G01790.1	0.00171355	0.0351455	0.0487559	1.17152
AH10G03830.1	AH10G03840.1	0.043845	0.100655	0.435597	3.35516			AH01G06900.1	AH07G04300.1	0.106048	0.836266	0.126811	27.8755
AH10G03880.1	AH10G03890.1	0.121246	0.356421	0.340176	11.8807			AH01G08370.1	AH11G00560.1	0.00496354	0.0270503	0.183493	0.901675
AH10G03920.1	AH10G03930.1	0.0684662	0.206531	0.331506	6.88436			AH01G08940.1	AH11G00040.1	0.0080707	0.033411	0.241558	1.1137
AH10G03920.1	AH10G03940.1	0.0745906	0.233701	0.319172	7.79002			AH01G10050.1	AH20G01470.1	0.00298137	0.0245722	0.121331	0.819074
AH10G03920.1	AH10G03950.1	0.0818734	0.246664	0.331923	8.22212			AH01G10050.1	AH05G00910.1	0.069486	0.681687	0.101932	22.7229
AH10G03930.1	AH10G03940.1	0.0805526	0.245143	0.328594	8.17145			AH01G10890.1	AH11G10490.1	0.00549264	0.0518378	0.105958	1.72793
AH10G03930.1	AH10G03950.1	0.0891174	0.260764	0.341755	8.69212			AH01G11110.1	AH11G10740.1	0.00667351	0.0333877	0.19988	1.11292
AH10G03940.1	AH10G03950.1	0.0832629	0.279088	0.298339	9.30294			AH01G11290.1	AH11G11010.1	0.0477661	0.0759754	0.628705	2.53251
AH10G04010.1	AH10G04020.1	0.056173	0.138399	0.405876	4.61331			AH01G11290.1	AH15G01110.1	0.462254	1.06374	0.434553	35.4582
AH10G29950.1	AH10G29960.1	0.00912956	0.0452797	0.201626	1.50932			AH01G11290.1	AH05G05060.1	0.470178	1.12215	0.418999	37.4049
AH10G29950.1	AH10G29990.1	0.0914635	0.223894	0.408513	7.46312			AH01G12850.1	AH11G12870.1	0.0129755	0.0531312	0.244216	1.77104
AH10G29960.1	AH10G29990.1	0.0998737	0.222361	0.449151	7.41203			AH01G12850.1	AH05G03990.1	0.120442	0.979501	0.122962	32.65
AH11G11010.1	AH11G11020.1	0.0360844	0.0824669	0.437563	2.7489			AH01G13770.1	AH11G14090.1	0.00111452	0.0511171	0.0218032	1.7039
AH11G29010.1	AH11G29040.1	0.0335251	0.0419113	0.799907	1.39704			AH01G13770.1	AH05G03410.1	0.159502	1.66224	0.0959561	55.4081
AH11G29040.1	AH11G29080.1	0.0351364	0.0539839	0.650869	1.79946			AH01G16210.1	AH15G05060.1	0.173913	0.853976	0.203652	28.4659
AH11G29080.1	AH11G29150.1	0.0389348	0.0569586	0.683563	1.89862			AH01G16920.1	AH11G17590.1	0.00392543	0.0398183	0.0985835	1.32728
AH12G20240.1	AH12G20270.1	0.0729781	0.257376	0.283547	8.5792			AH01G18690.1	AH11G21770.1	0.00563942	0.0338742	0.166481	1.12914
AH12G28410.1	AH12G28470.1	0.00368664	0.0104787	0.351823	0.34929			AH01G19790.1	AH11G21140.1	0.0100898	0.0519484	0.194228	1.73161
AH13G17530.1	AH13G17540.1	0.0749248	0.160416	0.467067	5.34718			AH01G19790.1	AH15G21680.1	0.337094	1.43178	0.235437	47.7261
AH13G20040.1	AH13G20020.1	0.0733166	0.298573	0.245557	9.95242			AH01G19790.1	AH05G31690.1	0.362139	1.63156	0.221959	54.3853
AH13G57290.1	AH13G57300.1	0.0570604	0.13374	0.426654	4.45798			AH01G20770.1	AH14G00490.1	0.0121917	0.0400173	0.304662	1.33391
AH13G57290.1	AH13G57330.1	0.0865354	0.217041	0.398705	7.2347			AH01G20770.1	AH13G27610.1	0.299365	1.05914	0.282649	35.3047
AH13G57300.1	AH13G57330.1	0.079096	0.231561	0.341577	7.71871			AH01G20770.1	AH03G24540.1	0.29914	1.10939	0.269644	36.9796
AH14G04470.1	AH14G04480.1	0.0665256	0.186425	0.356848	6.21418			AH01G20880.1	AH14G00580.1	0.00958479	0.0713126	0.134405	2.37709
AH14G14850.1	AH14G14880.1	0.183132	0.601481	0.304468	20.0494			AH01G21730.1	AH11G36090.1	0.00681481	0.0131307	0.518997	0.437691
AH14G33760.1	AH14G33770.1	0.0615414	0.158318	0.38872	5.27728			AH01G21730.1	AH03G22230.1	0.226849	0.806276	0.281354	26.8759
AH14G36540.1	AH14G36620.1	0.172725	0.448403	0.385201	14.9468			AH01G21730.1	AH13G25360.1	0.227607	0.816409	0.27879	27.2136
AH14G36550.1	AH14G36610.1	0.217759	0.518817	0.419722	17.2939			AH01G21880.1	AH11G35970.1	0.00899561	0.0505021	0.178124	1.6834
AH14G43780.1	AH14G43790.1	0.22287	0.465194	0.479091	15.5065			AH01G21880.1	AH13G25200.1	0.200181	0.727349	0.275219	24.245
AH16G29500.1	AH16G29530.1	0.0669165	0.0459718	1.4556	1.53239			AH01G21880.1	AH03G22090.1	0.203701	0.730245	0.278949	24.3415
AH16G29500.1	AH16G29560.1	0.0623504	0.0566307	1.101	1.88769			AH01G22510.1	AH11G35390.1	0.00332533	0.0231828	0.14344	0.77276
AH16G29500.1	AH16G29520.1	0.0622026	0.0704141	0.883382	2.34714			AH01G23010.1	AH11G34890.1	0.00287753	0.0478049	0.0601932	1.5935
AH16G29500.1	AH16G29510.1	0.188899	0.246334	0.766842	8.21113			AH01G23400.1	AH11G34530.1	0.00344195	0.0310007	0.111028	1.03336
AH16G29510.1	AH16G29530.1	0.161883	0.203347	0.796093	6.77823			AH01G23890.1	AH11G34070.1	0.00208678	0.0246863	0.0845317	0.822878
AH16G29510.1	AH16G29520.1	0.187723	0.332684	0.564267	11.0895			AH01G24170.1	AH11G33830.1	0.384976	1.60891	0.239277	53.6304
AH16G29510.1	AH16G29560.1	0.222162	0.354011	0.627558	11.8004			AH01G26450.1	AH11G31420.1	0.00678177	0.0241782	0.280491	0.805941
AH16G29520.1	AH16G29530.1	0.0172421	0.0376648	0.457778	1.25549			AH01G27760.1	AH11G29900.1	0.00349041	0.0237409	0.147021	0.791362
AH16G29520.1	AH16G29560.1	0.0511361	0.0705648	0.724669	2.35216			AH01G27760.1	AH14G03930.1	0.325456	0.956471	0.340267	31.8824
AH16G29530.1	AH16G29560.1	0.047607	0.0567497	0.838894	1.89166			AH01G27760.1	AH04G03040.1	0.3217	0.988392	0.325478	32.9464
AH16G37420.1	AH16G37430.1	0.0425722	0.135182	0.314926	4.50605			AH01G30120.1	AH11G26710.1	0.0353273	0.0582615	0.606357	1.94205
AH16G45100.1	AH16G45120.1	0.0395556	0.086588	0.456825	2.88627			AH01G30120.1	AH14G07810.1	0.25667	1.03721	0.247461	34.5738
AH17G28070.1	AH17G28090.1	0.0882169	0.252557	0.349295	8.41856			AH01G30120.1	AH04G06340.1	0.263761	1.04741	0.251823	34.9136
AH17G29130.1	AH17G29150.1	0.0671729	0.153911	0.43644	5.13036			AH01G30830.1	AH11G25910.1	0.00087604	0.0322158	0.0271929	1.07386
AH18G09370.1	AH18G09380.1	0.12752	0.495573	0.257318	16.5191			AH01G31590.1	AH20G03400.1	0.0110819	0.0303313	0.36536	1.01104
AH18G12320.1	AH18G12340.1	0.0772905	0.28393	0.272216	9.46435			AH01G31960.1	AH20G03000.1	0.000683917	0.0270019	0.0253285	0.900063
AH18G12560.1	AH18G12580.1	0.0533936	0.144867	0.368571	4.82889			AH01G33510.1	AH11G24130.1	0.00319192	0.03633	0.0878591	1.211
AH18G12870.1	AH18G12890.1	0.0938827	0.254228	0.369285	8.47427			AH01G33510.1	AH20G00570.1	0.230266	0.950718	0.242203	31.6906
AH18G12900.1	AH18G12910.1	0	0	NaN	0			AH01G33510.1	AH08G30470.1	0.230663	0.972859	0.237098	32.4286
AH18G12900.1	AH18G12930.1	0.0956353	0.273352	0.349861	9.11174			AH01G33700.1	AH11G23750.1	0.00541146	0.0180835	0.299248	0.602785
AH18G12910.1	AH18G12930.1	0.0956353	0.273352	0.349861	9.11174			AH01G34440.1	AH15G20840.1	0.140616	0.630274	0.223103	21.0091
AH18G12940.1	AH18G12960.1	0.0347357	0.0947268	0.366694	3.15756			AH01G34440.1	AH05G32260.1	0.141366	0.644024	0.219504	21.4675
AH18G12940.1	AH18G12980.1	0.0511719	0.137283	0.372748	4.5761			AH02G00160.1	AH12G01110.1	0.00671463	0.0544497	0.123318	1.81499
AH18G12960.1	AH18G12980.1	0.0485575	0.116645	0.416284	3.88817			AH02G01200.1	AH12G01240.1	0.00511337	0.0424719	0.120394	1.41573
AH19G05690.1	AH19G05730.1	0.0846089	0.28147	0.300597	9.38234			AH02G02950.1	AH17G25770.1	0.0129556	0.0269844	0.480115	0.899479
AH19G41120.1	AH19G41130.1	0.0218281	0.0559022	0.39047	1.86341			AH02G04530.1	AH12G05000.1	0.00890015	0.0311049	0.286133	1.03683
AH20G01760.1	AH20G01770.1	0.0706657	0.206522	0.34217	6.88408			AH02G10550.1	AH12G11460.1	0.0184757	0.0254172	0.726899	0.84724
AH20G01760.1	AH20G01780.1	0.0708428	0.216068	0.327872	7.20228			AH02G10650.1	AH12G11640.1	0.00408208	0.0206639	0.197546	0.688798
AH20G01760.1	AH20G01790.1	0.0864773	0.225232	0.383947	7.50775			AH02G10650.1	AH16G15910.1	0.141726	1.04501	0.135623	34.8335
AH20G01760.1	AH20G01820.1	0.091808	0.229113	0.400711	7.6371			AH02G10650.1	AH06G10290.1	0.168861	1.07603	0.156929	35.8677
AH20G01770.1	AH20G01780.1	0.0753772	0.23048	0.327045	7.68266			AH02G12850.1	AH12G14590.1	0.0437181	0.0781149	0.559664	2.60383
AH20G01770.1	AH20G01820.1	0.0807093	0.244173	0.330541	8.1391			AH02G17200.1	AH12G20240.1	0.0224448	0.0607656	0.369367	2.02552
AH20G01770.1	AH20G01790.1	0.0927367	0.248024	0.373902	8.26747			AH02G17300.1	AH12G20400.1	0.0057997	0.015693	0.369572	0.5231
AH20G01780.1	AH20G01820.1	0.0885149	0.258765	0.342067	8.6255			AH02G23370.1	AH12G25700.1	0.00473707	0.0276171	0.171527	0.92057
AH20G01780.1	AH20G01790.1	0.0873863	0.277158	0.315294	9.23859			AH02G24210.1	AH12G27020.1	0.138921	0.171403	0.810495	5.71344
AH20G01790.1	AH20G01820.1	0.0903036	0.233608	0.386561	7.78692			AH02G24230.1	AH12G27120.1	0.0177892	0.029358	0.60594	0.978599
AH20G01810.1	AH20G01850.1	0.0897802	0.236398	0.379784	7.87994			AH02G24390.1	AH12G27330.1	0.00180411	0.0195942	0.0920735	0.653139
AH20G04190.1	AH20G04210.1	0.0499103	0.0949462	0.525669	3.16487			AH02G24390.1	AH04G22280.1	0.146092	0.834617	0.17504	27.8206
AH20G33630.1	AH20G33650.1	0.0541447	0.0850099	0.636923	2.83366			AH02G26360.1	AH12G29780.1	0.00312208	0.0485285	0.0643349	1.61762
								AH02G27570.1	AH12G31090.1	0.00655563	0.0278852	0.235093	0.929508
								AH02G27570.1	AH16G03090.1	0.264214	1.32363	0.199614	44.1209
								AH02G27570.1	AH06G00510.1	0.231264	1.44278	0.160291	48.0927
								AH02G27600.1	AH12G31120.1	0.00522696	0.0183327	0.285116	0.611091
								AH02G27600.1	AH06G00520.1	0.16119	0.742348	0.217136	24.7449
								AH02G27600.1	AH14G03930.1	0.379625	1.66841	0.227537	55.6137
								AH03G01090.1	AH13G02970.1	0.00697634	0.0214732	0.324886	0.715772
								AH03G01120.1	AH13G03020.1	0.00650293	0.0486	0.133805	1.62
								AH03G01120.1	AH08G13350.1	0.179514	0.584703	0.307018	19.4901
								AH03G01120.1	AH18G04650.1	0.1616	0.605915	0.266704	20.1972
								AH03G02090.1	AH13G03970.1	0.00950773	0.0872326	0.108993	2.90775
								AH03G02090.1	AH08G14240.1	0.170214	0.974415	0.174683	32.4805
								AH03G04990.1	AH13G07170.1	0.00359282	0.00587087	0.611974	0.195696
								AH03G04990.1	AH07G19030.1	0.19203	0.847062	0.226701	28.2354
								AH03G04990.1	AH17G19110.1	0.213541	0.888363	0.240376	29.6121
								AH03G05040.1	AH13G07220.1	0.0032163	0.0269012	0.11956	0.896706
								AH03G05040.1	AH16G40390.1	0.411074	2.67634	0.153596	89.2112
								AH03G05840.1	AH13G08930.1	0.00326994	0.0379361	0.086196	1.26454
								AH03G06250.1	AH13G08410.1	0.0092973	0.0224148	0.414784	0.747161
								AH03G07130.1	AH13G07610.1	0.00663917	0.0456023	0.145589	1.52008
								AH03G10270.1	AH13G13020.1	0.0147185	0.0346498	0.424779	1.15499
								AH03G10380.1	AH13G13130.1	0.00383143	0.0238896	0.16038	0.79632
								AH03G11430.1	AH13G14310.1	0.00449204	0.0417311	0.107643	1.39104
								AH03G11430.1	AH08G16000.1	0.206454	1.00963	0.204486	33.6542
								AH03G11430.1	AH18G06310.1	0.204376	1.04191	0.196155	34.7303
								AH03G13490.1	AH13G15990.1	0.0269262	0.0223027	1.2073	0.743424
								AH03G13620.1	AH13G16260.1	0.00825091	0.0296189	0.278569	0.987295
								AH03G13620.1	AH18G07660.1	0.446529	2.73791	0.163091	91.2638
								AH03G13620.1	AH08G17120.1	0.439535	2.85539	0.153932	95.1796
								AH03G13700.1	AH13G16360.1	0.0353197	0.110105	0.320782	3.67016
								AH03G13700.1	AH08G17180.1	0.184293	1.10554	0.1667	36.8512
								AH03G13700.1	AH18G07830.1	0.187467	1.11742	0.167767	37.2473
								AH03G14900.1	AH13G17490.1	0.00318675	0.0135546	0.235105	0.45182
								AH03G14900.1	AH08G18040.1	0.273747	1.66951	0.163969	55.6504
								AH03G14900.1	AH18G09370.1	0.268969	1.87573	0.143394	62.5242
								AH03G14940.1	AH13G17530.1	0.0239654	0.0854234	0.280548	2.84745
								AH03G15530.1	AH13G18030.1	0.186939	0.25544	0.73183	8.51465
								AH03G15530.1	AH18G09770.1	0.266307	1.01713	0.261822	33.9044
								AH03G17470.1	AH13G20080.1	0.0119309	0.0684514	0.174297	2.28171
								AH03G17510.1	AH13G20130.1	0.00395736	0.029809	0.132757	0.993635
								AH03G17520.1	AH13G20150.1	0.00878059	0.0100336	0.875119	0.334453
								AH03G17910.1	AH13G20490.1	0.00259921	0.0253402	0.102572	0.844675
								AH03G17910.1	AH08G21080.1	0.101172	0.802642	0.126048	26.7547
								AH03G18900.1	AH13G21430.1	0.00923977	0.0112432	0.821811	0.374773
								AH03G19570.1	AH13G22150.1	0.0101571	0.0271386	0.374268	0.904621
								AH03G20310.1	AH13G22950.1	0.0178522	0.0355594	0.502038	1.18531
								AH03G21680.1	AH13G24790.1	0.00755458	0.0362755	0.208256	1.20918
								AH03G22090.1	AH13G25200.1	0.0176913	0.0455851	0.388094	1.5195
								AH03G22090.1	AH11G35970.1	0.201247	0.747607	0.269188	24.9202
								AH03G22230.1	AH13G25360.1	0.00992623	0.0329005	0.301704	1.09668
								AH03G22230.1	AH11G36090.1	0.22509	0.796415	0.282629	26.5472
								AH03G24540.1	AH13G27610.1	0.00751886	0.0320171	0.234839	1.06724
								AH03G24540.1	AH14G00490.1	0.301394	1.11412	0.270523	37.1372
								AH03G24540.1	AH19G13110.1	0.408769	NaN	NaN	#VALUE!
								AH03G24780.1	AH13G27940.1	0.00565888	0.0421533	0.134245	1.40511
								AH03G26440.1	AH13G31720.1	0.00584988	0.0371449	0.157488	1.23816
								AH03G28970.1	AH13G32760.1	0.00413533	0.0359283	0.115099	1.19761
								AH03G30260.1	AH13G34220.1	0.00332669	0.030955	0.107468	1.03183
								AH03G30260.1	AH05G17070.1	0.126365	0.639802	0.197507	21.3267
								AH03G30260.1	AH15G05740.1	0.126419	0.648828	0.194842	21.6276
								AH03G32100.1	AH13G36080.1	0.00293112	0.0270078	0.108529	0.900261
								AH03G32100.1	AH18G32930.1	0.156375	0.810979	0.192823	27.0326
								AH03G32100.1	AH08G28070.1	0.159136	0.859992	0.185044	28.6664
								AH03G32370.1	AH13G36390.1	0.00870008	0.0141368	0.615422	0.471226
								AH03G32370.1	AH08G27520.1	0.249776	0.772693	0.323253	25.7564
								AH03G32370.1	AH08G06220.1	0.425269	2.32083	0.18324	77.361
								AH03G35170.1	AH13G39190.1	0.154188	0.389005	0.396366	12.9668
								AH03G35200.1	AH13G39220.1	0.0114925	0.0363914	0.315803	1.21305
								AH03G35250.1	AH13G39280.1	0.0148012	0.0383326	0.386125	1.27775
								AH03G35600.1	AH12G33480.1	0.271574	0.584006	0.465019	19.4669
								AH03G35610.1	AH10G04430.1	0.484534	1.68639	0.287321	56.2129
								AH03G35610.1	AH20G02390.1	0.496623	1.80471	0.275182	60.1569
								AH03G35760.1	AH12G33290.1	0.395694	1.94255	0.203698	64.7516
								AH03G35810.1	AH12G33280.1	0.004036	0.042984	0.0938953	1.4328
								AH03G35810.1	AH10G03920.1	0.266678	0.986525	0.270321	32.8842
								AH03G35810.1	AH20G01830.1	0.266524	1.44408	0.184563	48.136
								AH03G36700.1	AH13G39930.1	0	0.0447894	0	1.49298
								AH03G37290.1	AH13G40480.1	0.00132445	0.0153512	0.0862772	0.511705
								AH03G37290.1	AH20G07150.1	0.163094	0.96036	0.169826	32.012
								AH03G37290.1	AH10G02390.1	0.158818	0.96869	0.163951	32.2897
								AH03G37290.1	AH08G18410.1	0.353359	1.46999	0.240381	48.9998
								AH03G38020.1	AH13G41160.1	0.010513	0.0218118	0.481985	0.72706
								AH03G38250.1	AH13G41320.1	0.0122316	0.0280898	0.435447	0.936326
								AH03G38570.1	AH13G41640.1	0.000814222	0.0325991	0.0249768	1.08664
								AH03G38570.1	AH07G10130.1	0.145867	0.820935	0.177684	27.3645
								AH03G38570.1	AH17G09180.1	0.142147	0.832326	0.170783	27.7442
								AH03G39100.1	AH13G42060.1	0.00552446	0.0318793	0.173293	1.06264
								AH03G39610.1	AH13G42530.1	0.00616556	0.0188147	0.327699	0.627156
								AH03G39610.1	AH05G38640.1	0.187817	0.672962	0.27909	22.4321
								AH03G39660.1	AH05G38570.1	0.251603	1.38239	0.182006	46.0797
								AH03G39870.1	AH13G42770.1	0.00439208	0.0342828	0.128113	1.14276
								AH03G39870.1	AH05G38350.1	0.22743	0.894414	0.254278	29.8138
								AH03G40210.1	AH13G43120.1	0.0106084	0.0161173	0.658199	0.537242
								AH03G40210.1	AH15G09770.1	0.261782	0.848242	0.308617	28.2747
								AH03G40210.1	AH05G12970.1	0.26324	0.858632	0.30658	28.6211
								AH03G40300.1	AH13G43230.1	0.00409394	0.0151931	0.26946	0.506438
								AH03G40300.1	AH05G12880.1	0.261761	0.903469	0.289729	30.1156
								AH03G40300.1	AH15G09910.1	0.266952	0.933948	0.285832	31.1316
								AH03G40310.1	AH13G43240.1	0.00531034	0.022101	0.240276	0.736702
								AH03G40310.1	AH15G09950.1	0.156463	0.724812	0.215867	24.1604
								AH03G40310.1	AH05G12860.1	0.153222	0.735132	0.208428	24.5044
								AH03G40590.1	AH13G43490.1	0.00841025	0.0201253	0.417894	0.670844
								AH03G40590.1	AH05G12490.1	0.374203	1.21882	0.307021	40.6272
								AH03G40590.1	AH15G10390.1	0.373765	1.23582	0.302444	41.1938
								AH03G40760.1	AH13G43600.1	0.0329679	0.0468476	0.703727	1.56159
								AH03G41870.1	AH13G44540.1	0.000899281	0.0235313	0.0382163	0.784378
								AH03G41870.1	AH05G09710.1	0.056736	0.651319	0.0871094	21.7106
								AH03G41870.1	AH15G13130.1	0.0557615	0.672261	0.0829462	22.4087
								AH03G42030.1	AH13G44660.1	0.00617478	0.0160488	0.384751	0.534959
								AH03G42070.1	AH13G44700.1	0.0454352	0.0592994	0.766199	1.97665
								AH03G44020.1	AH13G46710.1	0.00335159	0.0199149	0.168296	0.663829
								AH03G44270.1	AH13G46960.1	0.0139086	0.0460621	0.301954	1.5354
								AH03G45060.1	AH13G47710.1	0.00870048	0.0263553	0.330123	0.878509
								AH03G45060.1	AH10G09130.1	0.0994988	0.76208	0.130562	25.4027
								AH03G45060.1	AH20G12950.1	0.0980583	0.772977	0.126858	25.7659
								AH03G45620.1	AH13G48260.1	0.00973178	0.0242445	0.401401	0.808151
								AH03G45710.1	AH13G48350.1	0.0140742	0.0281338	0.500259	0.937793
								AH03G45710.1	AH20G08870.1	0.119634	0.601642	0.198847	20.0547
								AH03G45710.1	AH10G05920.1	0.116657	0.605924	0.192528	20.1975
								AH03G46570.1	AH13G49190.2	0.0135724	0.0170798	0.794647	0.569326
								AH03G46800.1	AH13G49450.1	0.00560203	0.0243182	0.230363	0.810608
								AH03G47470.1	AH13G50180.1	0.012621	0.0293958	0.429346	0.979858
								AH03G47470.1	AH14G13420.1	0.24703	0.89362	0.276437	29.7873
								AH03G47470.1	AH04G10980.1	0.240438	0.896658	0.268149	29.8886
								AH03G47950.1	AH13G50650.1	0.00536867	0.0561359	0.095637	1.8712
								AH03G48200.1	AH13G50870.1	0.00524111	0.0424642	0.123424	1.41547
								AH03G48740.1	AH10G07970.1	0.138061	0.69633	0.198269	23.211
								AH04G00560.1	AH14G01180.1	0.0132245	0.0367549	0.359802	1.22516
								AH04G01620.1	AH14G02360.1	0.00952716	0.0427253	0.222986	1.42418
								AH04G01620.1	AH13G00950.1	0.19233	1.00402	0.191559	33.4674
								AH04G01620.1	AH13G52160.1	0.1924	1.01952	0.188716	33.984
								AH04G02670.1	AH14G03500.1	0.00708388	0.0461019	0.153657	1.53673
								AH04G03040.1	AH14G03930.1	0.00507811	0.0480961	0.105583	1.6032
								AH04G03040.1	AH11G29900.1	0.321928	0.99799	0.322577	33.2663
								AH04G03040.1	AH06G00520.1	0.359536	1.52064	0.236437	50.6881
								AH04G03550.1	AH14G04470.1	0.0576994	0.188784	0.305637	6.2928
								AH04G03750.1	AH14G04730.1	0.00761267	0.0235313	0.323512	0.784378
								AH04G06340.1	AH14G07810.1	0.0134108	0.0230021	0.583024	0.766735
								AH04G06340.1	AH11G26710.1	0.282362	1.06513	0.265097	35.5043
								AH04G09060.1	AH14G09660.1	0.00684585	0.0343829	0.199106	1.1461
								AH04G09070.1	AH14G09670.1	0.012034	0.0617088	0.195012	2.05696
								AH04G09080.1	AH14G09100.1	0.318701	1.34844	0.236347	44.9481
								AH04G09140.1	AH14G09070.1	0.0117849	0.046124	0.255505	1.53747
								AH04G09430.1	AH14G08730.1	0.00498151	0.0402196	0.123858	1.34065
								AH04G09450.1	AH14G08700.1	0.00431287	0.0253916	0.169855	0.846386
								AH04G10980.1	AH14G13420.1	0.00874938	0.0292037	0.299598	0.973458
								AH04G10980.1	AH13G50180.1	0.240651	0.916551	0.262562	30.5517
								AH04G17850.1	AH14G20320.1	0.010567	0.0558918	0.189063	1.86306
								AH04G17850.1	AH13G41160.1	0.399734	2.22209	0.179891	74.0696
								AH04G18120.1	AH13G41320.1	0.305747	NaN	NaN	#VALUE!
								AH04G22200.1	AH14G26010.1	0.00161442	0.0616143	0.0262021	2.05381
								AH04G22280.1	AH14G25900.1	0.00126636	0.0273907	0.0462331	0.913023
								AH04G22280.1	AH12G27330.1	0.144431	0.857573	0.168418	28.5858
								AH04G22860.1	AH14G26300.1	0.00491101	0.038159	0.128699	1.27197
								AH04G22900.1	AH14G26340.1	0.0106322	0.0232848	0.456616	0.776159
								AH04G22980.1	AH14G26440.1	0.0031983	0.0301094	0.106223	1.00365
								AH04G23330.1	AH14G27090.1	0.0345964	0.0634919	0.544895	2.1164
								AH04G26980.1	AH14G31690.1	0.010715	0.0441873	0.242491	1.47291
								AH04G28130.1	AH14G32930.1	0.0134105	0.0288151	0.4654	0.960502
								AH04G28630.1	AH14G33460.1	0.0255703	0.0459019	0.557065	1.53006
								AH04G28680.1	AH14G33500.3	0.021871	0.0436669	0.50086	1.45556
								AH04G28760.1	AH14G33560.1	0.161216	0.422574	0.38151	14.0858
								AH04G28790.1	AH14G33630.1	0.00952657	0.0315836	0.30163	1.05279
								AH04G28790.1	AH14G33480.1	0.162188	0.485286	0.334212	16.1762
								AH04G28880.1	AH14G33740.1	0.0467692	0.155225	0.3013	5.17416
								AH05G00910.1	AH20G01470.1	0.0682954	0.665	0.1027	22.1667
								AH05G03410.1	AH11G14090.1	0.158042	1.66018	0.0951961	55.3392
								AH05G03990.1	AH11G12870.1	0.107826	1.09259	0.0986881	36.4197
								AH05G05060.1	AH15G01110.1	0.0140073	0.0328965	0.425798	1.09655
								AH05G05060.1	AH11G11010.1	0.461303	1.07475	0.429219	35.825
								AH05G06000.1	AH15G02090.1	0.00370105	0.0167196	0.22136	0.55732
								AH05G06270.1	AH15G02420.1	0.0110474	0.0227635	0.485311	0.758784
								AH05G06270.1	AH11G08950.1	0.248784	1.04918	0.237122	34.9727
								AH05G06780.1	AH15G02890.1	0.221264	0.55821	0.396382	18.607
								AH05G07910.1	AH15G04040.1	0.00274492	0.0233578	0.117516	0.778592
								AH05G07910.1	AH17G24340.1	0.276128	1.90311	0.145093	63.4369
								AH05G07910.1	AH08G01150.1	0.274983	1.93672	0.141984	64.5573
								AH05G08580.1	AH15G04810.1	0.00394754	0.034315	0.115038	1.14383
								AH05G09650.1	AH15G13230.1	0.012411	0.0174117	0.712797	0.58039
								AH05G09710.1	AH15G13130.1	0.00177057	0.0203847	0.0868577	0.679489
								AH05G09710.1	AH13G44540.1	0.0577344	0.616322	0.0936757	20.5441
								AH05G12490.1	AH15G10390.1	0.00472124	0.0163161	0.289361	0.543869
								AH05G12860.1	AH15G09950.1	0.00606404	0.0338022	0.179398	1.12674
								AH05G12860.1	AH13G43240.1	0.154103	0.751551	0.205047	25.0517
								AH05G12880.1	AH15G09910.1	0.00839666	0.0309265	0.271504	1.03088
								AH05G12880.1	AH13G43230.1	0.259563	0.892319	0.290886	29.744
								AH05G12970.1	AH15G09770.1	0.00626745	0.0264027	0.237379	0.880091
								AH05G12970.1	AH13G43120.1	0.260695	0.957019	0.272403	31.9006
								AH05G13770.1	AH15G09100.1	0.0647287	0.0893558	0.724393	2.97853
								AH05G13780.1	AH15G09080.1	0.506013	NaN	NaN	#VALUE!
								AH05G17070.1	AH15G05740.1	0.005282	0.0310638	0.170037	1.03546
								AH05G17070.1	AH13G34220.1	0.126846	0.632376	0.200586	21.0792
								AH05G22090.1	AH15G33610.1	0.0086794	0.0313034	0.277266	1.04345
								AH05G22210.1	AH15G33450.1	0.00676991	0.0250915	0.269809	0.836383
								AH05G24630.1	AH15G30820.1	0.00417562	0.0246075	0.169689	0.82025
								AH05G25130.1	AH15G30220.1	0.0109283	0.0309234	0.353398	1.03078
								AH05G25470.1	AH15G29880.1	0.277993	1.06604	0.260772	35.5346
								AH05G26380.1	AH15G29070.1	0.00202828	0.0310573	0.0653078	1.03524
								AH05G26380.1	AH10G21920.1	0.390217	1.75928	0.221805	58.6426
								AH05G29080.1	AH15G25210.1	0.00485551	0.0387461	0.125316	1.29154
								AH05G31690.1	AH15G21680.1	0.0108287	0.0263619	0.410773	0.878729
								AH05G31690.1	AH11G21140.1	0.363828	1.53686	0.236734	51.2287
								AH05G32260.1	AH15G20840.1	0.00289996	0.011802	0.245718	0.393399
								AH05G33440.1	AH15G18940.1	0.00678528	0.0217467	0.312014	0.72489
								AH05G33940.1	AH19G42430.1	0.26089	1.2662	0.206042	42.2067
								AH05G33940.1	AH09G25630.1	0.285511	1.31804	0.216618	43.9346
								AH05G35450.1	AH15G36580.1	0.00238036	0.0222876	0.106802	0.742921
								AH05G36980.1	AH19G00870.1	0.0185334	0.0413705	0.447986	1.37902
								AH05G37250.1	AH19G00640.1	0.0136425	0.0274681	0.496667	0.915604
								AH05G38350.1	AH13G42770.1	0.226186	0.873405	0.258971	29.1135
								AH05G38570.1	AH13G42570.1	0.355634	1.53087	0.232309	51.0289
								AH05G38640.1	AH13G42530.1	0.188918	0.666283	0.28354	22.2094
								AH06G00510.1	AH16G03090.1	0.0457754	0.0971946	0.470967	3.23982
								AH06G00510.1	AH12G31090.1	0.247898	1.44864	0.171124	48.288
								AH06G00520.1	AH12G31120.1	0.166076	0.728809	0.227873	24.2936
								AH06G01640.1	AH16G04140.1	0.00252866	0.0183037	0.13815	0.610125
								AH06G01810.1	AH16G04300.1	0.00629054	0.0333606	0.188562	1.11202
								AH06G01960.1	AH16G04430.1	0.00228859	0.027074	0.084531	0.902467
								AH06G04550.1	AH16G07940.1	0.00499274	0.0320262	0.155895	1.06754
								AH06G05810.1	AH16G09430.1	0	0.0143648	0	0.478827
								AH06G05810.1	AH09G12370.1	0.0816811	0.672809	0.121403	22.427
								AH06G05810.1	AH19G16210.1	0.0809616	0.682028	0.118707	22.7343
								AH06G07770.1	AH16G11050.1	0.0390822	0.0936669	0.417247	3.12223
								AH06G08430.1	AH16G11870.1	0.0624871	0.116806	0.534965	3.89353
								AH06G09050.1	AH16G12920.1	0.00619838	0.0324975	0.190734	1.08325
								AH06G10290.1	AH16G15910.1	0.00349389	0.0480695	0.0726842	1.60232
								AH06G10290.1	AH12G11640.1	0.168989	1.06312	0.158956	35.4373
								AH06G10470.1	AH16G16210.1	0.157547	0.240876	0.654057	8.0292
								AH06G21320.1	AH16G26310.1	0.00835508	0.040451	0.206548	1.34837
								AH06G21320.1	AH10G29050.1	0.212081	0.817267	0.259501	27.2422
								AH06G21320.1	AH13G58270.1	0.208979	0.839344	0.248979	27.9781
								AH06G22210.1	AH16G27410.1	0.0144861	0.0393287	0.368333	1.31096
								AH06G23420.1	AH16G28880.1	0.00230326	0.0230492	0.0999282	0.768306
								AH06G23460.1	AH16G28910.1	0.00711302	0.033206	0.214209	1.10687
								AH06G24860.1	AH16G30630.1	0.00714389	0.0224911	0.317631	0.749705
								AH06G25200.1	AH16G31110.1	0.0029022	0.0152531	0.190269	0.508438
								AH06G25200.1	AH10G28480.1	0.200844	0.880921	0.227993	29.364
								AH06G25200.1	AH13G58810.1	0.199657	0.901874	0.22138	30.0625
								AH06G25940.1	AH16G32310.1	0.00463118	0.0410322	0.112867	1.36774
								AH06G25950.1	AH16G32330.1	0.00272976	0.0453702	0.0601663	1.51234
								AH06G26230.1	AH16G32680.1	0.00532127	0.0280969	0.18939	0.936564
								AH06G26560.1	AH16G33160.1	0.0109961	0.0435932	0.252244	1.45311
								AH06G27140.1	AH16G33740.1	0.00719085	0.0280625	0.256244	0.935417
								AH06G27330.1	AH16G33900.1	0.0108426	0.0456415	0.237559	1.52138
								AH06G27340.1	AH16G33910.1	0.00234742	0.0295397	0.0794667	0.984656
								AH06G28410.1	AH16G35110.1	0.0135563	0.0355096	0.381765	1.18365
								AH06G28410.1	AH20G29250.1	0.303235	1.33088	0.227846	44.3625
								AH06G28410.1	AH10G22440.1	0.308528	1.34049	0.230162	44.6828
								AH07G04000.1	AH17G02710.1	0.00634298	0.0154753	0.409876	0.515845
								AH07G04300.1	AH17G03130.1	0.00255937	0.0345054	0.074173	1.15018
								AH07G04800.1	AH17G03650.1	0.00261818	0.0158507	0.165177	0.528358
								AH07G05990.1	AH17G04720.1	0.0110783	0.0186552	0.593848	0.62184
								AH07G06000.1	AH17G04730.1	0.00774858	0.0222367	0.348459	0.741224
								AH07G07660.1	AH17G06590.1	0.00682718	0.0289726	0.235642	0.965755
								AH07G07660.1	AH10G11660.1	0.145695	0.797467	0.182697	26.5822
								AH07G07660.1	AH20G15480.1	0.167771	0.927525	0.180881	30.9175
								AH07G07660.1	AH10G10890.1	0.210677	0.99741	0.211224	33.247
								AH07G08510.1	AH17G07470.1	0.185849	0.582067	0.319291	19.4022
								AH07G08540.1	AH17G07480.1	0.0149588	0.0310626	0.481569	1.03542
								AH07G08680.1	AH17G07620.1	0.0916774	0.299877	0.305716	9.99591
								AH07G10130.1	AH17G09180.1	0.0052996	0.0152677	0.347111	0.508923
								AH07G10130.1	AH13G41640.1	0.147424	0.80968	0.182077	26.9893
								AH07G10480.1	AH17G09900.1	0.00380646	0.0229067	0.166172	0.763557
								AH07G10710.1	AH17G10130.1	0.00314104	0.0353129	0.0889488	1.1771
								AH07G10710.1	AH13G42180.1	0.183748	1.02376	0.179483	34.1255
								AH07G11970.1	AH17G11430.1	0.00890914	0.0121154	0.735359	0.403845
								AH07G11970.1	AH11G02320.1	0.214584	0.794844	0.26997	26.4948
								AH07G12000.1	AH17G11480.1	0.00602985	0.0410691	0.146822	1.36897
								AH07G12000.1	AH11G02350.1	0.140148	1.00531	0.139408	33.5104
								AH07G13850.1	AH17G13710.1	0.00567625	0.0371293	0.152878	1.23764
								AH07G14650.1	AH17G14910.1	0.00384801	0.026449	0.145488	0.881634
								AH07G14850.1	AH17G14610.1	0.0029757	0.0302223	0.0984604	1.00741
								AH07G14850.1	AH11G04610.1	0.230082	0.708048	0.324953	23.6016
								AH07G17390.1	AH18G24310.1	0.00716039	0.0443752	0.16136	1.47917
								AH07G18750.1	AH17G19650.1	0.007119	0.0313589	0.227017	1.0453
								AH07G19030.1	AH17G19110.1	0.0135106	0.0355958	0.379557	1.18653
								AH07G19030.1	AH13G07170.1	0.190031	0.845492	0.224758	28.1831
								AH07G19070.1	AH17G19080.1	0.00533039	0.038457	0.138607	1.2819
								AH07G21700.1	AH17G15520.1	0.00486338	0.0312081	0.155837	1.04027
								AH07G22850.1	AH18G20230.1	0.00424359	0.039381	0.107757	1.3127
								AH07G23630.1	AH18G18970.1	0.0036327	0.0162278	0.223856	0.540927
								AH07G24340.1	AH18G17620.1	0.190578	0.766814	0.248532	25.5605
								AH07G24350.1	AH18G17690.1	0.0115519	0.0388388	0.297433	1.29463
								AH07G24350.1	AH18G17600.1	0.124285	0.445306	0.2791	14.8435
								AH07G24560.1	AH18G17490.1	0.185075	0.975637	0.189697	32.5212
								AH07G24610.1	AH18G17350.1	0.00768143	0.0245214	0.313254	0.81738
								AH07G25430.1	AH18G16250.1	0.00772918	0.0573528	0.134766	1.91176
								AH08G01150.1	AH17G24340.1	0.0019373	0.0292809	0.0661624	0.976031
								AH08G01150.1	AH15G04040.1	0.27374	1.92992	0.14184	64.3307
								AH08G03000.1	AH17G25990.1	0.00685043	0.0247488	0.276799	0.824959
								AH08G04620.1	AH17G28030.1	0.0761021	0.216784	0.351051	7.22613
								AH08G04640.1	AH17G28070.1	0.233201	0.664715	0.350828	22.1572
								AH08G04910.1	AH17G28530.1	0.00416234	0.0249928	0.166541	0.833095
								AH08G04970.1	AH17G28600.1	0.00160353	0.0260273	0.0616094	0.867578
								AH08G05340.1	AH17G29130.1	0.0500266	0.0477705	1.04723	1.59235
								AH08G05460.1	AH17G29400.1	0.0435739	0.0631085	0.69046	2.10362
								AH08G05480.1	AH17G29420.1	0.294209	0.701052	0.419667	23.3684
								AH08G05520.1	AH17G29520.1	0.274759	0.80476	0.341418	26.8253
								AH08G06220.1	AH17G29710.1	0.00712348	0.036194	0.196814	1.20647
								AH08G06220.1	AH13G36390.1	0.426579	2.31646	0.184151	77.2153
								AH08G06390.1	AH17G30890.1	0.0103251	0.060747	0.169968	2.0249
								AH08G10460.1	AH17G34840.1	0.411568	1.64792	0.24975	54.9306
								AH08G10510.1	AH17G34910.1	0.0040107	0.0323326	0.124045	1.07775
								AH08G12820.1	AH11G36090.1	0.372507	1.53261	0.243054	51.0869
								AH08G13350.1	AH18G04650.1	0.0168382	0.0401098	0.419802	1.33699
								AH08G13350.1	AH13G03020.1	0.182912	0.592014	0.308965	19.7338
								AH08G13530.1	AH18G04440.1	0.00964422	0.0200063	0.482059	0.666877
								AH08G14240.1	AH13G03970.1	0.135967	0.965795	0.140783	32.1932
								AH08G16000.1	AH18G06310.1	0.00271473	0.0303762	0.0893703	1.01254
								AH08G16000.1	AH13G14310.1	0.204897	0.99072	0.206816	33.024
								AH08G16000.1	AH12G34810.1	0.322571	1.45271	0.222047	48.4237
								AH08G16190.1	AH18G06550.1	0.00425131	0.0408264	0.104131	1.36088
								AH08G17100.1	AH18G07640.1	0.0218341	0.0196912	1.10882	0.656373
								AH08G17110.1	AH18G07650.1	0.00775284	0.0414693	0.186954	1.38231
								AH08G17120.1	AH13G16260.1	0.45011	3.08328	0.145984	102.776
								AH08G17130.1	AH18G07660.1	0.343293	1.02991	0.333323	34.3303
								AH08G17140.1	AH18G07670.1	0.229357	0.67164	0.341488	22.388
								AH08G17180.1	AH18G07830.1	0.00623299	0.0176039	0.35407	0.586795
								AH08G17180.1	AH13G16360.1	0.185454	1.12513	0.164828	37.5044
								AH08G18040.1	AH18G09370.1	0.126031	0.507815	0.248182	16.9272
								AH08G18040.1	AH13G17490.1	0.276294	1.72747	0.159941	57.5822
								AH08G18050.1	AH18G09380.1	0.31008	1.64022	0.189048	54.6739
								AH08G18410.1	AH18G09770.1	0.00753998	0.0272497	0.2767	0.908322
								AH08G18410.1	AH13G18030.1	0.247943	1.11744	0.221884	37.2481
								AH08G18410.1	AH10G02390.1	0.341364	1.32359	0.257908	44.1196
								AH08G18410.1	AH13G40480.1	0.352041	1.45632	0.241734	48.544
								AH08G19890.1	AH18G11670.1	0.0030242	0.0335251	0.0902069	1.1175
								AH08G20280.1	AH18G12330.1	0.130019	0.333817	0.38949	11.1272
								AH08G20300.1	AH18G12260.1	0.00739768	0.0448623	0.164898	1.49541
								AH08G20300.1	AH18G12380.1	0.183342	0.766309	0.239253	25.5436
								AH08G20360.1	AH18G12320.1	0.0769285	0.284986	0.269938	9.49954
								AH08G20390.1	AH18G12380.1	0.00628989	0.02873	0.218931	0.957666
								AH08G20410.1	AH18G12400.1	0.00850963	0.0217013	0.392125	0.723378
								AH08G20450.1	AH18G12530.1	0.00671492	0.0695031	0.0966133	2.31677
								AH08G20450.1	AH13G20020.1	0.294582	1.54684	0.190442	51.5612
								AH08G20470.1	AH13G20040.1	0.352229	1.62977	0.216122	54.3257
								AH08G20480.1	AH18G12560.1	0.013331	0.0615279	0.216666	2.05093
								AH08G20490.1	AH18G12730.1	0.205483	0.924594	0.222241	30.8198
								AH08G20510.1	AH18G12720.1	0.0110451	0.0351266	0.314437	1.17089
								AH08G20510.1	AH18G12780.1	0.107301	0.559785	0.191682	18.6595
								AH08G20550.1	AH18G12760.1	0.0290453	0	#NAME?	0
								AH08G20590.1	AH18G12870.1	0.0192156	0.0353389	0.543751	1.17796
								AH08G20600.1	AH18G12940.1	0.0673819	0.213499	0.315607	7.11664
								AH08G20620.1	AH18G12890.1	0.0112062	0.0382736	0.292791	1.27579
								AH08G20670.1	AH13G20080.1	0.373326	1.35981	0.274543	45.327
								AH08G20680.1	AH18G13020.1	0.22385	0.685347	0.326623	22.8449
								AH08G20680.1	AH18G12960.1	0.25901	0.843845	0.30694	28.1282
								AH08G21080.1	AH18G13690.1	0.00205427	0.0218687	0.0939366	0.728955
								AH08G21080.1	AH13G20490.1	0.102565	0.79614	0.128827	26.538
								AH08G23240.1	AH18G27040.1	0.00654614	0.028862	0.226808	0.962065
								AH08G24070.1	AH18G28270.1	0.0133031	0.0362608	0.366871	1.20869
								AH08G24610.1	AH18G29130.1	0.0035728	0.044783	0.0797803	1.49277
								AH08G26970.1	AH16G46430.1	0.204091	1.0164	0.200798	33.88
								AH08G26970.1	AH16G36310.1	0.224981	1.06207	0.211832	35.4025
								AH08G27520.1	AH13G36390.1	0.250739	0.802593	0.312412	26.7531
								AH08G28070.1	AH18G32930.1	0.00513669	0.0382167	0.13441	1.27389
								AH08G28070.1	AH13G36080.1	0.160243	0.874905	0.183155	29.1635
								AH08G30030.1	AH18G34820.1	0.00898551	0.0737292	0.121872	2.45764
								AH08G30470.1	AH20G00570.1	0.00565545	0.0121597	0.465098	0.405323
								AH08G30470.1	AH11G24130.1	0.227563	0.975209	0.233348	32.507
								AH09G00800.1	AH19G01650.1	0.0137429	0.0555507	0.247395	1.85169
								AH09G02070.1	AH19G03500.1	0.00609199	0.0417836	0.145799	1.39279
								AH09G02550.1	AH19G03940.1	0.00389814	0.0310801	0.125422	1.036
								AH09G03470.1	AH19G05140.1	0	0.0327682	0	1.09227
								AH09G03470.1	AH18G01930.1	0.257917	0.835564	0.308674	27.8521
								AH09G03630.1	AH19G05290.1	0.0588715	0.0991878	0.593536	3.30626
								AH09G03630.1	AH19G05610.1	0.566163	1.97828	0.286189	65.9427
								AH09G04030.1	AH19G05730.1	0.0624344	0.208085	0.300043	6.93616
								AH09G04050.1	AH19G05650.1	0.0727843	0.362285	0.200904	12.0762
								AH09G05200.1	AH19G06900.1	0.0105831	0.0339788	0.311463	1.13263
								AH09G05210.1	AH19G06920.1	0.0192693	0.0652142	0.295477	2.17381
								AH09G05260.1	AH19G06900.1	0.180776	0.705038	0.256406	23.5013
								AH09G05920.1	AH19G07650.1	0.0310636	0.0583384	0.532473	1.94461
								AH09G08460.1	AH19G11360.1	0.0249354	0.0836234	0.298187	2.78745
								AH09G08510.1	AH19G11430.1	0.171857	0.561953	0.305821	18.7318
								AH09G08910.1	AH19G11900.1	0.0136878	0.0288871	0.473839	0.962904
								AH09G10060.1	AH19G13110.1	0.00944944	0.0641989	0.14719	2.13996
								AH09G12370.1	AH19G16210.1	0.00171797	0.0374898	0.045825	1.24966
								AH09G12370.1	AH16G09430.1	0.0821463	0.670093	0.12259	22.3364
								AH09G13110.1	AH19G17010.1	0.00848665	0.0410328	0.206826	1.36776
								AH09G17100.1	AH19G21930.1	0.00670799	0.0467777	0.143401	1.55926
								AH09G17330.1	AH19G22170.1	0.00930652	0.0416819	0.223275	1.3894
								AH09G17490.1	AH19G22410.1	0.0075387	0.0270178	0.279027	0.900593
								AH09G18420.1	AH19G23490.1	0.0193231	0.0428688	0.45075	1.42896
								AH09G24380.1	AH19G43390.1	0.03514	0.0476701	0.737149	1.589
								AH09G25200.1	AH19G42790.1	0.00380109	0.0246084	0.154463	0.82028
								AH09G25590.1	AH19G42430.1	0.0943859	0.112688	0.837583	3.75628
								AH09G25590.1	AH15G35000.1	0.237941	2.07272	0.114797	69.0905
								AH09G25780.1	AH19G42320.1	0.00440158	0.0320866	0.137178	1.06955
								AH09G26600.1	AH19G41490.1	0.00445247	0.0226432	0.196636	0.754774
								AH09G26930.1	AH19G41100.1	0.419139	1.4371	0.291657	47.9032
								AH09G26990.1	AH19G41090.1	0.0182098	0.0427357	0.426103	1.42452
								AH09G27020.1	AH19G41050.1	0.394419	1.55595	0.253491	51.8649
								AH09G27050.1	AH19G41030.1	0.216394	0.994215	0.217653	33.1405
								AH09G27080.1	AH19G41010.1	0.0794759	0.148217	0.536214	4.94056
								AH09G27970.1	AH19G40120.1	0.00511559	0.0325156	0.157327	1.08385
								AH09G33200.1	AH19G34440.1	0.0020395	0.0260189	0.0783854	0.867296
								AH09G33440.1	AH19G34090.1	0	0.0439347	0	1.46449
								AH09G34800.1	AH19G32010.1	0.00942997	0.0399318	0.236152	1.33106
								AH10G00940.1	AH20G04450.1	0.00936934	0.0334457	0.280136	1.11486
								AH10G00940.1	AH13G53400.1	0.253789	1.29072	0.196626	43.0241
								AH10G00940.1	AH13G53850.1	0.268994	1.30242	0.206535	43.4138
								AH10G01220.1	AH20G04200.1	0.0156412	0.0482346	0.324274	1.60782
								AH10G01450.1	AH20G03910.1	0.00565574	0.0574214	0.0984952	1.91405
								AH10G01580.1	AH20G03820.1	0.00873835	0.024807	0.352253	0.826901
								AH10G01580.1	AH13G54270.1	0.313327	0.777742	0.402867	25.9247
								AH10G02240.1	AH20G07290.1	0.00565352	0.02513	0.224971	0.837665
								AH10G02390.1	AH20G07150.1	0.00781653	0.0387368	0.201786	1.29123
								AH10G02390.1	AH13G40480.1	0.157757	0.951655	0.165771	31.7218
								AH10G02390.1	AH18G09770.1	0.339388	1.35057	0.251291	45.0191
								AH10G02840.1	AH20G06720.1	0.00812339	0.0223065	0.364172	0.743549
								AH10G02840.1	AH13G17490.1	0.277793	1.83293	0.151557	61.0977
								AH10G02840.1	AH18G09380.1	0.318072	6.2164	0.0511666	207.213
								AH10G03810.1	AH20G05540.1	0.0103615	0.0305752	0.338886	1.01917
								AH10G03830.1	AH20G05500.1	0.0702863	0.158562	0.443272	5.28541
								AH10G03840.1	AH20G01730.1	0.18406	0.697944	0.263718	23.2648
								AH10G03880.1	AH20G05490.1	0.00867728	0.0304369	0.285091	1.01456
								AH10G03920.1	AH20G01760.1	0.0139072	0.0378033	0.367883	1.26011
								AH10G03970.1	AH20G01820.1	0.0396089	0.0795701	0.497786	2.65234
								AH10G03980.1	AH20G01780.1	0.128525	0.458118	0.28055	15.2706
								AH10G03980.1	AH12G33280.1	0.199122	0.995648	0.199992	33.1883
								AH10G03990.1	AH20G01830.1	0.00819365	0.0145129	0.564576	0.483764
								AH10G04000.1	AH20G01850.1	0.0257662	0.0561509	0.458875	1.8717
								AH10G04010.1	AH20G01800.1	0.0800934	0.180844	0.442887	6.02813
								AH10G04030.1	AH20G01860.1	0.00939715	0.0387183	0.242706	1.29061
								AH10G04430.1	AH20G02390.1	0.014899	0.0303979	0.490132	1.01326
								AH10G04430.1	AH12G33480.1	0.482784	1.87359	0.257678	62.4531
								AH10G04660.1	AH20G02660.1	0.00984611	0.0258155	0.381403	0.860518
								AH10G05920.1	AH20G08870.1	0.00358531	0.0233436	0.153588	0.778122
								AH10G05920.1	AH13G48350.1	0.115534	0.605464	0.190818	20.1821
								AH10G06810.1	AH20G09800.1	0.00140097	0.0120267	0.116488	0.400891
								AH10G07970.1	AH20G11400.1	0.0431056	0.0945257	0.45602	3.15086
								AH10G09130.1	AH20G12950.1	0.00145543	0.016439	0.088535	0.547967
								AH10G09130.1	AH13G47710.1	0.101339	0.730018	0.138817	24.3339
								AH10G10890.1	AH20G15480.1	0.0277506	0.0640817	0.433051	2.13606
								AH10G10890.1	AH17G06590.1	0.201751	0.938684	0.21493	31.2895
								AH10G11660.1	AH20G15480.1	0.00510119	0.0427982	0.119192	1.42661
								AH10G11660.1	AH17G06590.1	0.148621	0.794366	0.187094	26.4789
								AH10G15510.1	AH20G20040.1	0.00317276	0.0274824	0.115447	0.916079
								AH10G16100.1	AH20G21840.1	0.0149428	0.0440466	0.33925	1.46822
								AH10G17160.1	AH20G23040.1	0.00316028	0.0186612	0.16935	0.622042
								AH10G17590.1	AH20G23600.1	0.00192658	0.0319942	0.0602165	1.06647
								AH10G18010.1	AH20G24000.1	0.00803118	0.0621789	0.129162	2.07263
								AH10G18010.1	AH13G37540.1	0.229301	1.76019	0.130271	58.6731
								AH10G19390.1	AH20G25570.1	0.00775953	0.0158067	0.490901	0.52689
								AH10G19390.1	AH16G45910.1	0.0877404	0.667676	0.131412	22.2559
								AH10G19390.1	AH16G36790.1	0.191465	0.814632	0.235032	27.1544
								AH10G20870.1	AH20G27400.1	0.0124975	0.0317547	0.393566	1.05849
								AH10G21920.1	AH20G28680.1	0.0116414	0.0340058	0.342336	1.13353
								AH10G21920.1	AH15G29070.1	0.392259	1.67926	0.23359	55.9755
								AH10G22440.1	AH20G29250.1	0.00990113	0.0312295	0.317044	1.04098
								AH10G22440.1	AH16G35110.1	0.30838	1.31325	0.234822	43.7749
								AH10G25730.1	AH20G33280.1	0.00310509	0.027851	0.111489	0.928368
								AH10G25840.1	AH20G33470.1	0.0509496	0.096516	0.527888	3.2172
								AH10G25920.1	AH20G33540.1	0.0136351	0.0360676	0.378042	1.20225
								AH10G25920.1	AH14G36520.1	0.404873	1.86379	0.217231	62.1262
								AH10G25920.1	AH14G43820.1	0.419964	3.08336	0.136203	102.779
								AH10G26000.1	AH20G33630.1	0.0511961	0.0905479	0.565404	3.01826
								AH10G26600.1	AH20G34350.1	0.00275124	0.0336705	0.0817108	1.12235
								AH10G28480.1	AH13G58810.1	0.00843377	0.0492523	0.171236	1.64174
								AH10G28480.1	AH16G31110.1	0.202881	0.862623	0.235191	28.7541
								AH10G29050.1	AH13G58270.1	0.00559443	0.0344784	0.162259	1.14928
								AH10G29050.1	AH16G26310.1	0.212058	0.817709	0.259332	27.257
								AH10G29890.1	AH13G57390.1	0.0686472	0.180961	0.379349	6.03202
								AH10G30800.1	AH13G56390.1	0.0121111	0.0424508	0.285298	1.41503
								AH10G30810.1	AH13G56370.1	0.0056814	0.0430168	0.132074	1.43389
								AH10G30970.1	AH13G56240.1	0.0264438	0.0615901	0.429352	2.053
								AH11G02320.1	AH17G11430.1	0.211287	0.79086	0.267162	26.362
								AH11G02350.1	AH17G11480.1	0.141746	1.0311	0.137472	34.3698
								AH11G04610.1	AH17G14610.1	0.230948	0.709717	0.325408	23.6572
								AH11G08950.1	AH15G02420.1	0.251616	1.08933	0.230982	36.311
								AH11G09080.1	AH15G02090.1	0.212074	1.08599	0.195282	36.1997
								AH11G11010.1	AH15G01110.1	0.451092	1.05704	0.426751	35.2346
								AH11G21140.1	AH15G21680.1	0.3381	1.42242	0.237693	47.4141
								AH11G24130.1	AH20G00570.1	0.229993	0.962481	0.238959	32.0827
								AH11G26710.1	AH14G07810.1	0.274867	1.04574	0.262844	34.8581
								AH11G29900.1	AH14G03930.1	0.326068	0.974646	0.33455	32.4882
								AH11G35970.1	AH13G25200.1	0.20138	0.747917	0.269255	24.9306
								AH11G36090.1	AH13G25360.1	0.225847	0.806408	0.280065	26.8803
								AH12G11640.1	AH16G15910.1	0.141872	1.04367	0.135935	34.7891
								AH12G31090.1	AH16G03090.1	0.271494	1.35789	0.199938	45.263
								AH12G33280.1	AH20G01800.1	0.25161	0.960029	0.262086	32.001
								AH12G33480.1	AH20G02390.1	0.507166	1.63596	0.310012	54.5319
								AH12G34810.1	AH18G06310.1	0.321579	1.42499	0.22567	47.4998
								AH13G00950.1	AH13G52160.1	0.00238058	0.0278096	0.0856028	0.926986
								AH13G00950.1	AH14G02360.1	0.192587	1.01217	0.190271	33.7391
								AH13G03020.1	AH18G04650.1	0.164925	0.602464	0.273751	20.0821
								AH13G07170.1	AH17G19110.1	0.211569	0.886856	0.238561	29.5619
								AH13G14310.1	AH18G06310.1	0.20282	1.01048	0.200715	33.6828
								AH13G16260.1	AH18G07660.1	0.463986	2.91976	0.158912	97.3253
								AH13G16360.1	AH18G07830.1	0.188131	1.1098	0.169517	36.9934
								AH13G17490.1	AH20G06720.1	0.270172	1.77103	0.152551	59.0342
								AH13G17490.1	AH18G09370.1	0.271527	1.86514	0.14558	62.1714
								AH13G18030.1	AH18G09770.1	0.24919	1.0729	0.232258	35.7635
								AH13G20080.1	AH18G13030.1	0.364658	1.19019	0.306388	39.6728
								AH13G20490.1	AH18G13690.1	0.102622	0.760686	0.134907	25.3562
								AH13G27610.1	AH14G00490.1	0.303226	1.06864	0.283749	35.6215
								AH13G27610.1	AH19G13110.1	0.414834	4.86176	0.0853259	162.059
								AH13G34220.1	AH15G05740.1	0.126899	0.636203	0.199464	21.2068
								AH13G36080.1	AH18G32930.1	0.156533	0.817283	0.191528	27.2428
								AH13G37540.1	AH20G24000.1	0.22472	1.8245	0.123168	60.8166
								AH13G40480.1	AH20G07150.1	0.16203	0.943486	0.171736	31.4495
								AH13G41640.1	AH17G09180.1	0.143699	0.830044	0.173122	27.6681
								AH13G42180.1	AH17G10130.1	0.182941	1.05145	0.173989	35.0484
								AH13G43120.1	AH15G09770.1	0.257562	0.884778	0.291104	29.4926
								AH13G43230.1	AH15G09910.1	0.265011	0.958288	0.276546	31.9429
								AH13G43240.1	AH15G09950.1	0.157348	0.741034	0.212336	24.7011
								AH13G43490.1	AH15G10390.1	0.382311	1.14807	0.333003	38.2691
								AH13G44540.1	AH15G13130.1	0.0567583	0.636285	0.0892027	21.2095
								AH13G44660.1	AH15G13230.1	0.243609	0.616022	0.395455	20.5341
								AH13G47710.1	AH20G12950.1	0.0996873	0.742055	0.13434	24.7352
								AH13G48350.1	AH20G08870.1	0.11852	0.596102	0.198825	19.8701
								AH13G50180.1	AH14G13420.1	0.247242	0.917531	0.269465	30.5844
								AH13G52160.1	AH14G02360.1	0.193326	1.01425	0.19061	33.8082
								AH13G53040.1	AH20G03870.1	0.298663	1.20195	0.248482	40.0651
								AH13G53400.1	AH13G53850.1	0.0187054	0.028818	0.649087	0.960601
								AH13G53400.1	AH20G04450.1	0.256033	1.23072	0.208035	41.024
								AH13G53850.1	AH20G04450.1	0.255458	1.20485	0.212025	40.1617
								AH13G54270.1	AH20G03820.1	0.304528	0.870932	0.349657	29.0311
								AH13G58270.1	AH16G26310.1	0.20748	0.839806	0.247057	27.9935
								AH13G58810.1	AH16G31110.1	0.20169	0.883045	0.228403	29.4348
								AH13G59670.1	AH16G40390.1	0.0107405	0.02721	0.394726	0.907
								AH14G36520.1	AH14G43830.1	0.413059	1.67917	0.24599	55.9724
								AH14G36520.1	AH20G33540.1	0.402314	1.83183	0.219624	61.061
								AH14G36540.1	AH14G43800.1	0.00960013	0.0339041	0.283156	1.13014
								AH14G36540.1	AH14G43670.1	0.183667	0.43397	0.423226	14.4657
								AH14G36550.1	AH14G43770.1	0.21353	0.526775	0.405353	17.5592
								AH14G36580.1	AH14G43710.1	0.264214	0.77883	0.339245	25.961
								AH14G36590.1	AH14G43730.1	0.0207312	0.0687668	0.301471	2.29223
								AH14G36620.1	AH14G43670.1	0.0192557	0.0339937	0.566449	1.13312
								AH14G36620.1	AH14G43800.1	0.214219	0.422736	0.506743	14.0912
								AH14G36690.1	AH14G43630.1	0.0884838	0.0787496	1.12361	2.62499
								AH14G37080.1	AH14G43290.1	0.00719245	0.0104866	0.685869	0.349554
								AH14G37820.1	AH14G42590.1	0.00421688	0.0450742	0.0935541	1.50247
								AH14G38780.1	AH14G41670.1	0.0041326	0.0458292	0.0901738	1.52764
								AH14G43820.1	AH20G33540.1	0.42734	2.77374	0.154066	92.4581
								AH15G02420.1	AH17G25770.1	0.622442	2.40469	0.258845	80.1564
								AH15G04040.1	AH17G24340.1	0.274885	1.89667	0.144931	63.2222
								AH15G35000.1	AH19G42430.1	0.259337	1.2233	0.211998	40.7767
								AH16G09430.1	AH19G16210.1	0.081427	0.665359	0.122381	22.1786
								AH16G35110.1	AH20G29250.1	0.293018	1.30858	0.223921	43.6192
								AH16G35980.1	AH16G46870.1	0.0154806	0.049142	0.315018	1.63807
								AH16G36310.1	AH16G46430.1	0.0056403	0.0349663	0.161307	1.16554
								AH16G36790.1	AH16G45910.1	0.00132773	0.00897542	0.147929	0.299181
								AH16G36790.1	AH20G25570.1	0.19234	0.81129	0.237079	27.043
								AH16G37400.1	AH16G45100.1	0.314932	2.10771	0.149419	70.2571
								AH16G37780.1	AH16G44690.1	0.00108794	0.0116658	0.0932589	0.388861
								AH16G38030.1	AH16G44480.1	0.00176121	0.0406191	0.0433592	1.35397
								AH16G38250.1	AH16G44140.1	0.0179693	0.0368109	0.48815	1.22703
								AH16G40900.1	AH17G25770.1	0.342389	0.997086	0.34339	33.2362
								AH16G45910.1	AH20G25570.1	0.0846283	0.688398	0.122935	22.9466
								AH17G06590.1	AH20G15480.1	0.16625	0.930018	0.17876	31.0006
								AH18G01930.1	AH19G05140.1	0.258536	0.832116	0.310697	27.7372
								AH18G09380.1	AH20G06720.1	0.320555	3.22998	0.0992435	107.666
								AH18G09770.1	AH20G07150.1	0.338758	1.32017	0.256602	44.0056
