# Supplementary material for: Genome-wide identification and evolutionary analysis of RLKs involved in the response to aluminium stress in peanut
Source: BMC Plant Biol. 2021 Jun 21;21:281. doi: 10.1186/s12870-021-03031-4 (PMC8215822; doi:10.1186/s12870-021-03031-4)
Supplement: Supplementary file 7 — Additional file 7: Tandom duplicated genes analyzed for gene conversion. [file 12870_2021_3031_MOESM7_ESM.xlsx]

## Sheet: Sheet1
Seq Names
AH11G11010.1;AH11G11020.1
AH11G29010.1;AH11G29080.1
AH01G28420.1;AH01G28430.1
AH11G29080.1;AH11G29150.1
AH11G29010.1;AH11G29150.1
AH12G28410.1;AH12G28470.1
AH13G17530.1;AH13G17540.1
AH14G14850.1;AH14G14880.1
AH07G08680.1;AH07G08740.1
AH07G08680.1;AH07G08730.1
AH07G08730.1;AH07G08740.1
AH07G08670.1;AH07G08740.1
AH07G24350.1;AH07G24380.1
AH18G12560.1;AH18G12580.1
AH18G12940.1;AH18G12960.1
AH08G27120.1;AH08G27160.1
AH08G27150.1;AH08G27170.1
AH08G27150.1;AH08G27160.1
AH00G01320.1;AH00G01330.1
AH08G27120.1;AH08G27170.1
AH09G02070.1;AH09G02080.1
AH10G03940.1;AH10G03950.1
AH10G03920.1;AH10G03940.1
AH20G01810.1;AH20G01850.1
AH20G33630.1;AH20G33650.1
AH13G57290.1;AH13G57300.1
AH10G29950.1;AH10G29960.1
AH16G37420.1;AH16G37430.1
