# Supplementary material for: Genome-wide identification and evolutionary analysis of RLKs involved in the response to aluminium stress in peanut
Source: BMC Plant Biol. 2021 Jun 21;21:281. doi: 10.1186/s12870-021-03031-4 (PMC8215822; doi:10.1186/s12870-021-03031-4)
Supplement: Supplementary file 9 — Additional file 9: Expression Profiles of Al-responsive AhRLKs under Al stress. [file 12870_2021_3031_MOESM9_ESM.xlsx]

## Sheet: Sheet1
Gene ID	ZH2			99-1507
	8h vs 0h	24h vs 8h	24h vs 0h	8h vs 0h	24h vs 8h	24h vs 0h
AH08G20520.1	-1.05216	1.44259	0	0	-1.24816	0
AH09G18420.1	-1.46473	0	0	-1.45659	1.29416	0
AH18G02080.1	-1.32304	2.13706	0	1.64742	-2.17085	0
AH03G13700.1	0	1.64107	0	1.22705	0	0
AH05G37250.1	0	1.10517	0	2.22503	-1.39403	0
AH05G25480.1	0	1.32728	0	1.55639	0	0
AH04G28680.1	0	2.21741	2.17191	0	-1.34903	0
AH08G04680.1	0	1.18907	0	1.78252	-1.2589	0
AH19G41030.1	0	1.2331	0	1.10563	-1.0485	0
AH01G33510.1	0	1.0856	0	1.02587	0	0
AH08G04640.1	0	1.00422	0	1.2287	-1.20794	0
AH16G41130.1	0	1.62704	1.22862	1.40984	-1.62942	0
AH04G23000.1	0	1.16636	0	1.84354	0	1.99578
AH01G21880.1	0	3.90086	2.53891	4.53487	-1.96178	0
AH09G27070.1	0	1.18175	0	1.80019	-1.25685	0
AH03G17510.1	0	1.17206	0	1.71724	-1.7995	0
AH01G04120.1	0	1.48625	0	1.32492	0	0
AH08G17130.1	0	1.00183	0	0	-1.32279	0
AH08G04620.1	0	1.02251	0	1.98054	-1.24849	0
AH08G04650.1	0	1.46571	0	1.63048	0	0
AH13G49190.2	0	1.40798	0	1.15596	0	0
AH10G16100.1	0	1.71386	1.63202	1.8034	-1.70836	0
AH08G24070.1	0	2.64932	2.02434	0	-2.45158	0
AH02G27570.1	0	1.07836	1.2841	0	-1.1372	0
AH09G16620.1	0	0	0	-1.58251	1.29128	0
AH10G03910.1	0	0	0	1.13823	0	0
AH17G04730.1	0	0	0	1.37956	0	0
AH16G09430.1	0	0	0	1.11041	0	0
AH20G01850.1	0	0	0	-1.71241	1.58855	0
AH03G21680.1	0	0	0	1.62557	-1.33579	0
AH08G06390.1	0	0	0	-1.19128	0	0
AH11G34070.1	0	0	0	-1.01515	0	0
AH10G04020.1	0	0	0	-1.03815	1.16743	0
AH07G04000.1	0	1.65881	1.06734	0	0	0
AH03G40310.1	0	1.39924	0	0	0	0
AH01G20770.1	0	1.048	0	0	0	0
AH05G22210.1	0	1.23551	0	0	0	0
AH02G17220.1	0	1.15675	0	0	0	0
AH09G08540.1	0	1.7155	1.04025	0	0	0
AH13G57290.1	0	1.16448	1.20368	0	0	0
AH08G04630.1	0	1.01724	0	0	0	0
AH16G41180.1	0	1.2477	0	0	0	0
AH20G04210.1	0	1.33792	0	0	0	0
AH05G20280.1	0	1.24981	0	0	0	0
AH04G06840.1	0	1.85646	0	0	0	0
AH08G20490.1	0	1.45388	0	0	0	0
AH03G17500.1	0	1.75103	1.4145	0	0	0
AH05G06780.1	0	1.24772	1.44871	0	0	0
AH09G25780.1	0	-5.11539	0	0	0	0
AH10G22440.1	0	3.90086	0	0	0	0
AH14G43820.1	0	1.409	0	0	0	0
AH08G20610.1	0	1.09024	0	0	0	0
AH02G17200.1	0	4.45471	0	0	0	0
AH15G33610.1	0	1.10446	0	0	0	0
AH08G04970.1	0	0	-1.26308	0	0	0
AH11G34340.1	0	0	0	0	0	-1.10302
AH06G07770.1	0	0	0	0	0	-2.14116
AH14G40110.1	0	0	0	0	0	-3.80938
AH05G06270.1	0	0	0	1.19852	0	0
AH10G26000.1	0	0	0	1.59014	0	1.62067
AH14G43630.1	0	0	0	1.66949	0	0
AH07G24540.1	-1.73775	1.68081	0	0	0	0
AH07G24580.1	-1.05608	0	0	0	0	0
AH01G24170.1	-1.0795	1.35123	0	0	0	0
AH06G22210.1	-1.06468	1.60359	0	0	0	0
AH14G07810.1	-1.02489	1.5446	0	0	0	0
AH03G35800.1	-1.2044	1.7507	0	0	0	0
AH08G20390.1	-3.04002	0	0	0	0	0
AH13G53400.1	-1.02787	0	0	0	0	0
AH01G26450.1	0	0	0	1.98028	0	0
AH01G31150.1	0	0	0	2.3022	0	0
AH08G17100.1	0	0	0	1.31092	-1.6123	0
AH14G27090.1	0	0	0	2.05067	-2.06254	0
AH05G03110.1	0	0	0	1.25781	0	0
AH03G24540.1	0	0	0	2.05828	0	0
AH10G29990.1	0	0	0	1.04272	0	0
AH13G47060.1	0	0	0	1.78763	0	0
AH09G08510.1	0	0	0	1.80625	-1.4702	0
AH17G04750.1	0	0	0	1.31166	0	0
AH14G40210.1	0	0	0	-1.08647	0	0
AH01G31190.1	0	0	0	1.10803	0	0
AH12G28410.1	0	0	0	-2.0034	0	0
AH03G35780.1	0	0	0	0	1.05478	0
AH02G15400.1	0	0	0	0	-1.03393	-1.28303
AH11G35150.1	0	0	0	0	-5.00487	-5.28117
AH05G01070.1	0	0	0	0	2.3292	0
AH14G40170.1	0	0	0	0	-5.41774	-6.28278
AH02G03870.1	0	0	0	0	-1.21454	0
AH09G27120.1	0	0	0	0	-3.69259	0
AH08G04660.1	0	0	0	2.31384	0	1.54667
Note:The values for each gene were log2 transformed.
